# Supplementary material for: Evidence of Selection in the Ectodysplasin Pathway among Endangered Aquatic Mammals
Source: Integr Org Biol. 2022 Jul 19;4(1):obac018. doi: 10.1093/iob/obac018 (PMC9299678; doi:10.1093/iob/obac018)
Supplement: obac018_Supplemental_File [file obac018_supplemental_file.zip]

Archive with 1 entries (1 files):
- SupTables_00IOB-2022-002.R2.xlsx
