# Supplementary material for: Evidence of Selection in the Ectodysplasin Pathway among Endangered Aquatic Mammals
Source: Integr Org Biol. 2022 Jul 19;4(1):obac018. doi: 10.1093/iob/obac018 (PMC9299678; doi:10.1093/iob/obac018)
Supplement: obac018_Supplemental_File [file obac018_supplemental_file.zip › SupTables_00IOB-2022-002.R2.xlsx]

## Sheet: TableS1
Table S1. Protein identifiers for each gene and species used in this study. *Excluded due to average sequence identity < 60% or low quality NCBI flag.
Group	Species	EDA	EDAR	EDARADD	WNT10A
Pinnipeds	Southern elephant seal	XP_034884579.1	XP_034857818.1	-	XP_034862487.1
	Hawaiian monk seal	XP_021535829.1	XP_021535948.1	-	XP_021558598.1
	Weddell seal	XP_006735259.1	XP_006729006.1*	XP_006738329.1	XP_006742969.1*
	Grey seal	-	XP_035940915.1	XP_035930005.1	XP_035938944.1
	Harbor or common seal	XP_032249724.1*	XP_032275998.1	XP_032286221.1	XP_032267947.1
	Northern fur seal	XP_025712734.1	XP_025724908.1	-	XP_025742767.1
	Steller sea lion	-	XP_027947081.1	XP_027960369.1	XP_027947933.1
	California sea lion	XP_027463983.1	XP_027478137.1	XP_027453034.1	XP_027446332.1
	Pacific Walrus	XP_012416545.1	XP_004398475.1	XP_004413884.1	XP_004402785.1
Cetaceans	Sperm whale	XP_023972305.1	XP_023972363.1	XP_007110526.1	XP_007118186.1
	Vaquita	XP_032476847.1	XP_032509684.1	XP_032464235.1	XP_032493784.1
	Beluga whale	XP_022416763.1	XP_030618684.1	XP_022408884.1	XP_022424019.1
	Common bottlenose dolphin	XP_033705434.1	XP_033694555.1*	XP_019797074.1	XP_033715620.1
	Narwhal	XP_029097360.1	XP_029088131.1	XP_029057021.1	XP_029080352.1
	Baiji (Chinese river dolphin)	XP_007470197.1	XP_007456898.1	XP_007453002.1	XP_007445901.1
	Yangtze finless porpoise	XP_024612126.1	XP_024613749.1	XP_024617232.1	XP_024619054.1
	Killer whale	XP_033295013.1*	XP_033257522.1*	XP_004271603.1	XP_004262755.1
	Long-finned pilot whale	-	XP_030700947.1*	XP_030695359.1	XP_030700774.1
	Pacific-whitesided dolphin	-	XP_026984466.1	XP_026949815.1	XP_026976826.1
	Blue whale	XP_036695011.1	XP_036729854.1	XP_036685020.1	XP_036712946.1
	Common minke whale	XP_028022974.1	-	-	XP_007188004.1
Manatee	Florida manatee	XP_012412063.1	XP_023588010.1	XP_023583921.1*	XP_004376381.1
Otters	North American River otter	XP_032703657.1*	XP_032698300.1	XP_032739004.1	XP_032713120.1
	Sea otter	XP_022380168.1	XP_022372056.1	-	XP_022354859.1
Non-aquatic	Dog	NP_001014770.1	XP_038506004.1	XP_038343390.1	XP_038303903.1
	Horse	XP_014584436.2	XP_014586338.1	XP_005602721.2	XP_023498122.1
	Goat	XP_017899470.1	XP_017910788.1	XP_017897729.1	XP_017914808.1
	Sheep	XP_027819461.1	ATG28499.1	XP_027818071.1	XP_004004984.3
	House mouse	NP_034229.1	NP_034230.1	NP_598398.3	NP_033544.1
	Brown rat	NP_001292172.1	NP_001178828.1	XP_574055.4	NP_001101697.1
	Wild boar	XP_005657872.1	XP_013851326.1	NP_001230592.1	XP_020931269.1
	Alpaca	XP_031531115.1	XP_031547807.1	-	XP_031533857.1
	African savanna elephant	XP_023407221.1	XP_023408419.1	-	XP_010600268.1
	Stoat	XP_032187660.1	XP_032207519.1	XP_032168846.1	XP_032210721.1

## Sheet: TableS2
Table S2. Average sequence identity between each pair of sequences.
Species	EDA	EDAR	EDARADD	WNT10A
Southern elephant seal	90.285	78.564	-	95.649
Hawaiian monk seal	87.748	83.958	-	95.725
Weddell seal	90.795	44.665	90.058	59.568
Grey seal	-	84.843	89.824	96.067
Harbor or common seal	58.705	84.869	89.824	96.067
Northern fur seal	86.321	83.084	-	96.067
Steller sea lion	-	62.006	89.884	96.067
California sea lion	90.795	77.139	89.884	96.067
Pacific Walrus	90.506	84.873	89.675	96.067
Sperm whale	89.715	80.930	90.206	95.135
Vaquita	89.806	82.214	90.565	94.752
Beluga whale	89.979	81.561	91.028	94.971
Common bottlenose dolphin	90.168	-	91.003	95.060
Narwhal	90.168	81.766	90.600	94.971
Baiji (Chinese river dolphin)	89.995	79.935	90.206	95.115
Yangtze finless porpoise	66.450	76.434	91.028	94.519
Killer whale	47.576	52.432	91.003	95.060
Long-finned pilot whale	-	54.793	90.627	95.060
Pacific-whitesided dolphin	-	71.756	90.654	95.238
Blue whale	90.217	81.712	89.903	95.163
Common minke whale	90.521	-	-	95.163
Florida manatee	87.893	80.293	45.432	93.923
North American River otter	59.701	83.064	89.643	95.464
Sea otter	86.506	83.057	-	95.444
Dog	87.471	84.584	86.852	95.636
Horse	89.084	82.969	86.541	95.533
Goat	90.116	81.478	87.958	95.284
Sheep	90.107	81.503	87.704	95.284
House mouse	89.014	80.637	78.546	92.525
Brown rat	89.038	80.581	81.658	92.778
Wild boar	89.129	78.858	87.205	95.295
Alpaca	88.772	77.994	-	71.474
African savanna elephant	85.675	79.637	-	93.799
Stoat	89.849	82.931	88.752	95.266

## Sheet: Table S3
Table S3. Functional prediciton analysis of the amino acid substitutions in positively selected sites. Functional assessment of the substitutions impact from four scores: PROVEAN, MAPP, PolyPhen2, and SIFT. Amino acid substitutions position in the human protein sequence. Amino acid substitutions with at least three deleterious predictions are shown in bold.
A. EDA positively selected substitutions in Hawaiian monk seal (Neomonachus schauinslandi)
	PROVEAN		MAPP		PolyPhen2		SIFT
Substitution	Score	Prediction	Score	Prediction	Score	Prediction	Score	Prediction
A134R	0.097	Neutral	15.28	Deleterious	0.461	Poss. Damaging	0.03	Damaging
L136R	-0.877	Neutral	11.78	Deleterious	0.191	Benign	0.00	Damaging
N137S	-0.753	Neutral	10.46	Deleterious	0.956	Poss. Damaging	0.04	Damaging
D142P	-0.692	Neutral	16.29	Deleterious	0.196	Benign	0.01	Damaging
P145N	-1.136	Neutral	8.28	Deleterious	0.003	Benign	0.09	Tolerated
V154E	-0.911	Neutral	15.84	Deleterious	0.103	Benign	0.00	Damaging
S162V	-1.517	Neutral	11.56	Deleterious	0.334	Benign	0.07	Tolerated
B. EDA positively selected substitutions in sea otter (Enhydra lutris)
	PROVEAN		MAPP		PolyPhen2		SIFT
Substitution	Score	Prediction	Score	Prediction	Score	Prediction	Score	Prediction
E148L	-1.087	Neutral	15.04	Deleterious	0.177	Benign	0.03	Damaging
R152F	-2.119	Neutral	16.07	Deleterious	0.449	Benign	0.06	Tolerated
C. EDAR positively selected substitutions in Yangtze finless porpoise (Neophocaena asiaoeorientalis)
	PROVEAN		MAPP		PolyPhen2		SIFT
Substitution	Score	Prediction	Score	Prediction	Score	Prediction	Score	Prediction
H224A	-1.898	Neutral	4.94	Neutral	0.000	Benign	0.12	Tolerated
G226W	-2.240	Neutral	6.63	Neutral	0.661	Poss. Damaging	0.04	Damaging
K227A	-0.992	Neutral	18.09	Deleterious	0.995	Prob. Damaging	0.00	Damaging
V229G	-0.583	Neutral	5.78	Neutral	0.041	Benign	0.00	Damaging
E230R	-1.572	Neutral	15.79	Deleterious	0.604	Poss. Damaging	0.00	Damaging
S234T	-0.797	Neutral	3.89	Neutral	0.604	Poss. Damaging	0.27	Tolerated
K235P	-0.944	Neutral	10.61	Deleterious	0.094	Benign	0.00	Damaging
D236P	-0.680	Neutral	14.30	Deleterious	0.000	Benign	0.25	Tolerated
E237R	-1.178	Neutral	14.47	Deleterious	0.449	Benign	0.00	Damaging
E238L	-2.683	Deleterious	14.35	Deleterious	0.887	Poss. Damaging	0.02	Damaging
K239A	-1.282	Neutral	16.49	Deleterious	0.995	Prob. Damaging	0.00	Damaging
K240P	-1.382	Neutral	12.62	Deleterious	0.449	Benign	0.00	Damaging
E241V	-0.802	Neutral	16.56	Deleterious	0.164	Benign	0.02	Damaging

## Sheet: TableS4
Table S4. Posterior probabilities testing for convergence in each site of the EDA coding sequence using the PCOC method.
	Aquatic (pinnipeds, cetaceans, manatee, otters)			Aquatic (pinnipeds, cetaceans, manatee)			Fasting lactation			Loss of external ear			Loss of fur
Sites	PCOC	PC	OC	PCOC	PC	OC	PCOC	PC	OC	PCOC	PC	OC	PCOC	PC	OC
1	3.824E-13	4.990E-01	3.228E-12	8.180E-11	4.993E-01	6.170E-10	4.470E-09	4.996E-01	2.810E-08	6.010E-15	4.994E-01	1.450E-13	3.050E-11	4.996E-01	2.290E-10
2	6.956E-13	4.953E-01	2.872E-12	1.580E-10	4.966E-01	6.100E-10	8.740E-09	4.984E-01	3.050E-08	1.540E-14	4.970E-01	1.110E-13	5.910E-11	4.983E-01	2.270E-10
3	1.855E-11	4.872E-01	4.395E-10	1.280E-09	4.908E-01	2.630E-08	2.110E-08	4.957E-01	3.820E-07	3.670E-13	4.918E-01	3.060E-11	4.730E-10	4.955E-01	9.770E-09
4	1.001E-14	4.971E-01	2.335E-14	7.630E-12	4.979E-01	1.680E-11	1.400E-09	4.990E-01	2.820E-09	1.600E-16	4.981E-01	4.860E-16	2.850E-12	4.989E-01	6.270E-12
5	4.657E-12	4.890E-01	4.346E-11	5.380E-10	4.920E-01	4.510E-09	1.630E-08	4.963E-01	1.100E-07	1.010E-13	4.929E-01	1.960E-12	1.980E-10	4.960E-01	1.680E-09
6	4.965E-11	4.918E-01	5.138E-10	3.100E-09	4.941E-01	2.760E-08	4.920E-08	4.972E-01	3.640E-07	1.180E-12	4.947E-01	3.650E-11	1.140E-09	4.971E-01	1.020E-08
7	4.657E-12	4.890E-01	4.346E-11	5.380E-10	4.920E-01	4.510E-09	1.630E-08	4.963E-01	1.100E-07	1.010E-13	4.929E-01	1.960E-12	1.980E-10	4.960E-01	1.680E-09
8	1.243E-12	5.242E-01	1.150E-11	1.910E-10	5.264E-01	1.560E-09	1.610E-08	4.974E-01	1.190E-07	2.290E-14	5.270E-01	4.780E-13	7.030E-11	5.293E-01	5.810E-10
9	1.583E-12	4.903E-01	1.471E-11	2.370E-10	4.930E-01	1.990E-09	9.230E-09	4.967E-01	6.330E-08	2.910E-14	4.937E-01	6.120E-13	8.730E-11	4.965E-01	7.420E-10
10	3.520E-12	4.868E-01	6.264E-11	4.150E-10	4.905E-01	6.490E-09	1.290E-08	4.955E-01	1.410E-07	9.080E-14	4.915E-01	2.830E-12	1.530E-10	4.953E-01	2.420E-09
11	0.000	0.000	0.000	0.000	0.000	0.000	0.000	0.000	0.000	0.000	0.000	0.000	0.000	0.000	0.000
12	0.000	0.000	0.000	0.000	0.000	0.000	0.000	0.000	0.000	0.000	0.000	0.000	0.000	0.000	0.000
13	0.000	0.000	0.000	0.000	0.000	0.000	0.000	0.000	0.000	0.000	0.000	0.000	0.000	0.000	0.000
14	0.000	0.000	0.000	0.000	0.000	0.000	0.000	0.000	0.000	0.000	0.000	0.000	0.000	0.000	0.000
15	0.000	0.000	0.000	0.000	0.000	0.000	0.000	0.000	0.000	0.000	0.000	0.000	0.000	0.000	0.000
16	0.000	0.000	0.000	0.000	0.000	0.000	0.000	0.000	0.000	0.000	0.000	0.000	0.000	0.000	0.000
17	5.592E-14	4.971E-01	1.513E-13	4.290E-11	4.979E-01	1.080E-10	1.400E-09	4.990E-01	2.820E-09	8.970E-16	4.981E-01	3.170E-15	1.600E-11	4.989E-01	4.030E-11
18	1.583E-12	4.903E-01	1.471E-11	2.370E-10	4.930E-01	1.990E-09	9.230E-09	4.967E-01	6.330E-08	2.910E-14	4.937E-01	6.120E-13	8.730E-11	4.965E-01	7.420E-10
19	1.660E-10	4.876E-01	2.210E-09	2.130E-08	4.911E-01	2.310E-07	1.410E-08	4.957E-01	1.300E-07	3.760E-12	4.921E-01	9.980E-11	7.880E-09	4.957E-01	8.600E-08
20	1.583E-12	4.903E-01	1.471E-11	2.370E-10	4.930E-01	1.990E-09	9.230E-09	4.967E-01	6.330E-08	2.910E-14	4.937E-01	6.120E-13	8.730E-11	4.965E-01	7.420E-10
21	6.956E-13	4.953E-01	2.872E-12	1.580E-10	4.966E-01	6.100E-10	8.740E-09	4.984E-01	3.050E-08	1.540E-14	4.970E-01	1.110E-13	5.910E-11	4.983E-01	2.270E-10
22	7.511E-12	4.920E-01	3.647E-11	9.130E-10	4.942E-01	3.980E-09	2.820E-08	4.973E-01	1.040E-07	2.170E-13	4.948E-01	1.680E-12	3.380E-10	4.971E-01	1.480E-09
23	7.253E-11	4.897E-01	8.080E-10	1.520E-08	4.941E-01	9.700E-08	7.840E-09	4.973E-01	3.580E-08	3.470E-13	4.948E-01	3.880E-12	2.930E-11	4.971E-01	1.700E-10
24	9.630E-08	7.878E-01	8.728E-08	2.170E-05	7.899E-01	1.920E-05	1.050E-08	4.986E-01	1.420E-08	1.790E-09	7.904E-01	3.500E-09	8.100E-06	7.925E-01	7.130E-06
25	3.065E-15	4.997E-01	1.232E-14	2.560E-12	4.998E-01	9.200E-12	5.850E-10	4.999E-01	1.650E-09	4.100E-17	4.998E-01	2.600E-16	9.590E-13	4.999E-01	3.430E-12
26	8.575E-13	4.951E-01	1.219E-12	1.940E-10	4.965E-01	2.760E-10	1.040E-08	4.984E-01	1.530E-08	1.580E-14	4.969E-01	4.380E-14	7.240E-11	4.982E-01	1.030E-10
27	3.065E-15	4.997E-01	1.232E-14	2.560E-12	4.998E-01	9.200E-12	5.850E-10	4.999E-01	1.650E-09	4.100E-17	4.998E-01	2.600E-16	9.590E-13	4.999E-01	3.430E-12
28	1.583E-12	4.903E-01	1.471E-11	2.370E-10	4.930E-01	1.990E-09	9.230E-09	4.967E-01	6.330E-08	2.910E-14	4.937E-01	6.120E-13	8.730E-11	4.965E-01	7.420E-10
29	6.956E-13	4.953E-01	2.872E-12	1.580E-10	4.966E-01	6.100E-10	8.740E-09	4.984E-01	3.050E-08	1.540E-14	4.970E-01	1.110E-13	5.910E-11	4.983E-01	2.270E-10
30	4.394E-11	4.897E-01	3.641E-10	2.890E-09	4.926E-01	2.150E-08	4.990E-08	4.965E-01	3.010E-07	9.760E-13	4.933E-01	1.960E-11	1.060E-09	4.963E-01	7.990E-09
31	1.001E-14	4.971E-01	2.335E-14	7.630E-12	4.979E-01	1.680E-11	1.400E-09	4.990E-01	2.820E-09	1.600E-16	4.981E-01	4.860E-16	2.850E-12	4.989E-01	6.270E-12
32	4.394E-11	4.897E-01	3.641E-10	2.890E-09	4.926E-01	2.150E-08	4.990E-08	4.965E-01	3.010E-07	9.760E-13	4.933E-01	1.960E-11	1.060E-09	4.963E-01	7.990E-09
33	1.862E-12	4.881E-01	7.810E-11	1.710E-10	4.914E-01	3.170E-09	6.990E-09	4.960E-01	8.330E-08	2.070E-14	4.923E-01	8.850E-13	5.990E-11	4.957E-01	9.900E-10
34	4.394E-11	4.897E-01	3.641E-10	2.890E-09	4.926E-01	2.150E-08	4.990E-08	4.965E-01	3.010E-07	9.760E-13	4.933E-01	1.960E-11	1.060E-09	4.963E-01	7.990E-09
35	5.269E-08	3.537E-01	2.087E-07	1.280E-05	3.540E-01	4.470E-05	8.320E-09	4.985E-01	3.440E-08	1.160E-09	3.540E-01	8.200E-09	4.790E-06	3.543E-01	1.660E-05
36	4.657E-12	4.890E-01	4.346E-11	5.380E-10	4.920E-01	4.510E-09	1.630E-08	4.963E-01	1.100E-07	1.010E-13	4.929E-01	1.960E-12	1.980E-10	4.960E-01	1.680E-09
37	5.106E-13	4.968E-01	4.838E-12	1.220E-10	4.977E-01	9.590E-10	7.240E-09	4.989E-01	4.440E-08	1.360E-14	4.979E-01	1.990E-13	4.520E-11	4.988E-01	3.570E-10
38	2.427E-12	4.906E-01	1.970E-11	3.400E-10	4.932E-01	2.450E-09	1.250E-08	4.968E-01	7.270E-08	4.950E-14	4.939E-01	8.640E-13	1.260E-10	4.966E-01	9.130E-10
39	0.000	0.000	0.000	0.000	0.000	0.000	0.000	0.000	0.000	0.000	0.000	0.000	0.000	0.000	0.000
40	7.511E-12	4.920E-01	3.647E-11	9.130E-10	4.942E-01	3.980E-09	2.820E-08	4.973E-01	1.040E-07	2.170E-13	4.948E-01	1.680E-12	3.380E-10	4.971E-01	1.480E-09
41	3.065E-15	4.997E-01	1.232E-14	2.560E-12	4.998E-01	9.200E-12	5.850E-10	4.999E-01	1.650E-09	4.100E-17	4.998E-01	2.600E-16	9.590E-13	4.999E-01	3.430E-12
42	1.583E-12	4.903E-01	1.471E-11	2.370E-10	4.930E-01	1.990E-09	9.230E-09	4.967E-01	6.330E-08	2.910E-14	4.937E-01	6.120E-13	8.730E-11	4.965E-01	7.420E-10
43	6.371E-11	4.894E-01	7.125E-10	3.660E-09	4.923E-01	3.690E-08	5.420E-08	4.964E-01	4.510E-07	1.560E-12	4.931E-01	3.950E-11	1.330E-09	4.962E-01	1.370E-08
44	2.045E-11	4.890E-01	4.771E-10	1.370E-09	4.921E-01	2.800E-08	2.220E-08	4.963E-01	3.960E-07	3.820E-13	4.929E-01	3.290E-11	5.010E-10	4.961E-01	1.040E-08
45	6.371E-11	4.894E-01	7.125E-10	3.660E-09	4.923E-01	3.690E-08	5.420E-08	4.964E-01	4.510E-07	1.560E-12	4.931E-01	3.950E-11	1.330E-09	4.962E-01	1.370E-08
46	6.956E-13	4.953E-01	2.872E-12	1.580E-10	4.966E-01	6.100E-10	8.740E-09	4.984E-01	3.050E-08	1.540E-14	4.970E-01	1.110E-13	5.910E-11	4.983E-01	2.270E-10
47	2.045E-11	4.890E-01	4.771E-10	1.370E-09	4.921E-01	2.800E-08	2.220E-08	4.963E-01	3.960E-07	3.820E-13	4.929E-01	3.290E-11	5.010E-10	4.961E-01	1.040E-08
48	2.045E-11	4.890E-01	4.771E-10	1.370E-09	4.921E-01	2.800E-08	2.220E-08	4.963E-01	3.960E-07	3.820E-13	4.929E-01	3.290E-11	5.010E-10	4.961E-01	1.040E-08
49	6.956E-13	4.953E-01	2.872E-12	1.580E-10	4.966E-01	6.100E-10	8.740E-09	4.984E-01	3.050E-08	1.540E-14	4.970E-01	1.110E-13	5.910E-11	4.983E-01	2.270E-10
50	1.499E-09	4.918E-01	1.731E-08	9.120E-08	4.940E-01	9.240E-07	5.410E-08	4.972E-01	4.550E-07	3.480E-11	4.946E-01	9.580E-10	3.310E-08	4.970E-01	3.440E-07
51	7.511E-12	4.920E-01	3.647E-11	9.130E-10	4.942E-01	3.980E-09	2.820E-08	4.973E-01	1.040E-07	2.170E-13	4.948E-01	1.680E-12	3.380E-10	4.971E-01	1.480E-09
52	6.371E-11	4.894E-01	7.125E-10	3.660E-09	4.923E-01	3.690E-08	5.420E-08	4.964E-01	4.510E-07	1.560E-12	4.931E-01	3.950E-11	1.330E-09	4.962E-01	1.370E-08
53	4.394E-11	4.897E-01	3.641E-10	2.890E-09	4.926E-01	2.150E-08	4.990E-08	4.965E-01	3.010E-07	9.760E-13	4.933E-01	1.960E-11	1.060E-09	4.963E-01	7.990E-09
54	6.371E-11	4.894E-01	7.125E-10	3.660E-09	4.923E-01	3.690E-08	5.420E-08	4.964E-01	4.510E-07	1.560E-12	4.931E-01	3.950E-11	1.330E-09	4.962E-01	1.370E-08
55	4.166E-13	4.917E-01	3.988E-12	8.740E-11	4.940E-01	7.650E-10	4.880E-09	4.972E-01	3.390E-08	7.340E-15	4.946E-01	1.340E-13	3.210E-11	4.970E-01	2.850E-10
56	6.371E-11	4.894E-01	7.125E-10	3.660E-09	4.923E-01	3.690E-08	5.420E-08	4.964E-01	4.510E-07	1.560E-12	4.931E-01	3.950E-11	1.330E-09	4.962E-01	1.370E-08
57	6.371E-11	4.894E-01	7.125E-10	3.660E-09	4.923E-01	3.690E-08	5.420E-08	4.964E-01	4.510E-07	1.560E-12	4.931E-01	3.950E-11	1.330E-09	4.962E-01	1.370E-08
58	1.667E-12	4.939E-01	7.610E-12	2.960E-10	4.956E-01	1.180E-09	1.390E-08	4.979E-01	4.470E-08	3.770E-14	4.961E-01	3.070E-13	1.090E-10	4.978E-01	4.410E-10
59	6.371E-11	4.894E-01	7.125E-10	3.660E-09	4.923E-01	3.690E-08	5.420E-08	4.964E-01	4.510E-07	1.560E-12	4.931E-01	3.950E-11	1.330E-09	4.962E-01	1.370E-08
60	3.065E-15	4.997E-01	1.232E-14	2.560E-12	4.998E-01	9.200E-12	5.850E-10	4.999E-01	1.650E-09	4.100E-17	4.998E-01	2.600E-16	9.590E-13	4.999E-01	3.430E-12
61	3.065E-15	4.997E-01	1.232E-14	2.560E-12	4.998E-01	9.200E-12	5.850E-10	4.999E-01	1.650E-09	4.100E-17	4.998E-01	2.600E-16	9.590E-13	4.999E-01	3.430E-12
62	1.855E-11	4.872E-01	4.395E-10	1.280E-09	4.908E-01	2.630E-08	2.110E-08	4.957E-01	3.820E-07	3.670E-13	4.918E-01	3.060E-11	4.730E-10	4.955E-01	9.770E-09
63	6.371E-11	4.894E-01	7.125E-10	3.660E-09	4.923E-01	3.690E-08	5.420E-08	4.964E-01	4.510E-07	1.560E-12	4.931E-01	3.950E-11	1.330E-09	4.962E-01	1.370E-08
64	4.657E-12	4.890E-01	4.346E-11	5.380E-10	4.920E-01	4.510E-09	1.630E-08	4.963E-01	1.100E-07	1.010E-13	4.929E-01	1.960E-12	1.980E-10	4.960E-01	1.680E-09
65	6.371E-11	4.894E-01	7.125E-10	3.660E-09	4.923E-01	3.690E-08	5.420E-08	4.964E-01	4.510E-07	1.560E-12	4.931E-01	3.950E-11	1.330E-09	4.962E-01	1.370E-08
66	1.583E-12	4.903E-01	1.471E-11	2.370E-10	4.930E-01	1.990E-09	9.230E-09	4.967E-01	6.330E-08	2.910E-14	4.937E-01	6.120E-13	8.730E-11	4.965E-01	7.420E-10
67	7.511E-12	4.920E-01	3.647E-11	9.130E-10	4.942E-01	3.980E-09	2.820E-08	4.973E-01	1.040E-07	2.170E-13	4.948E-01	1.680E-12	3.380E-10	4.971E-01	1.480E-09
68	4.657E-12	4.890E-01	4.346E-11	5.380E-10	4.920E-01	4.510E-09	1.630E-08	4.963E-01	1.100E-07	1.010E-13	4.929E-01	1.960E-12	1.980E-10	4.960E-01	1.680E-09
69	6.371E-11	4.894E-01	7.125E-10	3.660E-09	4.923E-01	3.690E-08	5.420E-08	4.964E-01	4.510E-07	1.560E-12	4.931E-01	3.950E-11	1.330E-09	4.962E-01	1.370E-08
70	1.583E-12	4.903E-01	1.471E-11	2.370E-10	4.930E-01	1.990E-09	9.230E-09	4.967E-01	6.330E-08	2.910E-14	4.937E-01	6.120E-13	8.730E-11	4.965E-01	7.420E-10
71	1.583E-12	4.903E-01	1.471E-11	2.370E-10	4.930E-01	1.990E-09	9.230E-09	4.967E-01	6.330E-08	2.910E-14	4.937E-01	6.120E-13	8.730E-11	4.965E-01	7.420E-10
72	4.657E-12	4.890E-01	4.346E-11	5.380E-10	4.920E-01	4.510E-09	1.630E-08	4.963E-01	1.100E-07	1.010E-13	4.929E-01	1.960E-12	1.980E-10	4.960E-01	1.680E-09
73	1.583E-12	4.903E-01	1.471E-11	2.370E-10	4.930E-01	1.990E-09	9.230E-09	4.967E-01	6.330E-08	2.910E-14	4.937E-01	6.120E-13	8.730E-11	4.965E-01	7.420E-10
74	6.956E-13	4.953E-01	2.872E-12	1.580E-10	4.966E-01	6.100E-10	8.740E-09	4.984E-01	3.050E-08	1.540E-14	4.970E-01	1.110E-13	5.910E-11	4.983E-01	2.270E-10
75	1.397E-07	4.745E-01	9.393E-07	9.160E-06	4.770E-01	5.540E-05	5.670E-08	4.966E-01	2.400E-07	3.400E-09	4.777E-01	5.000E-08	3.360E-06	4.802E-01	2.060E-05
76	4.657E-12	4.890E-01	4.346E-11	5.380E-10	4.920E-01	4.510E-09	1.630E-08	4.963E-01	1.100E-07	1.010E-13	4.929E-01	1.960E-12	1.980E-10	4.960E-01	1.680E-09
77	3.606E-10	4.881E-01	5.022E-09	4.450E-08	4.914E-01	5.250E-07	2.270E-08	4.960E-01	1.520E-07	1.160E-11	4.923E-01	2.290E-10	1.650E-08	4.957E-01	1.950E-07
78	1.273E-12	5.246E-01	1.178E-11	1.950E-10	5.268E-01	1.600E-09	1.750E-08	4.974E-01	1.390E-07	2.350E-14	5.274E-01	4.900E-13	7.190E-11	5.297E-01	5.950E-10
79	2.975E-09	5.009E-01	6.767E-08	1.760E-07	5.001E-01	3.330E-06	8.670E-08	5.007E-01	3.750E-07	7.010E-11	4.999E-01	3.580E-09	6.360E-08	4.992E-01	1.230E-06
80	0.000	0.000	0.000	0.000	0.000	0.000	0.000	0.000	0.000	0.000	0.000	0.000	0.000	0.000	0.000
81	0.000	0.000	0.000	0.000	0.000	0.000	0.000	0.000	0.000	0.000	0.000	0.000	0.000	0.000	0.000
82	0.000	0.000	0.000	0.000	0.000	0.000	0.000	0.000	0.000	0.000	0.000	0.000	0.000	0.000	0.000
83	0.000	0.000	0.000	0.000	0.000	0.000	0.000	0.000	0.000	0.000	0.000	0.000	0.000	0.000	0.000
84	0.000	0.000	0.000	0.000	0.000	0.000	0.000	0.000	0.000	0.000	0.000	0.000	0.000	0.000	0.000
85	4.650E-10	6.888E-01	8.783E-10	5.230E-07	6.906E-01	7.850E-07	7.050E-08	4.995E-01	1.500E-07	7.620E-12	6.911E-01	1.720E-11	1.950E-07	6.930E-01	2.930E-07
86	6.956E-13	4.953E-01	2.872E-12	1.580E-10	4.966E-01	6.100E-10	8.740E-09	4.984E-01	3.050E-08	1.540E-14	4.970E-01	1.110E-13	5.910E-11	4.983E-01	2.270E-10
87	1.571E-12	4.251E-01	6.821E-12	2.980E-10	4.265E-01	1.080E-09	1.410E-08	4.985E-01	4.270E-08	3.590E-14	4.269E-01	2.740E-13	1.110E-10	4.283E-01	4.040E-10
88	2.187E-09	4.901E-01	2.597E-08	2.020E-08	4.928E-01	2.050E-07	2.560E-08	4.967E-01	1.590E-07	2.440E-12	4.937E-01	3.820E-11	2.760E-10	4.965E-01	2.080E-09
89	1.044E-10	4.963E-01	1.224E-09	2.460E-08	4.972E-01	2.430E-07	7.230E-09	4.989E-01	4.440E-08	2.690E-12	4.975E-01	5.070E-11	9.160E-09	4.984E-01	9.050E-08
90	1.667E-12	4.939E-01	7.610E-12	2.960E-10	4.956E-01	1.180E-09	1.390E-08	4.979E-01	4.470E-08	3.770E-14	4.961E-01	3.070E-13	1.090E-10	4.978E-01	4.410E-10
91	8.310E-11	4.936E-01	5.823E-10	4.580E-09	4.953E-01	2.960E-08	6.320E-08	4.977E-01	3.750E-07	2.590E-12	4.958E-01	3.120E-11	1.660E-09	4.977E-01	1.100E-08
92	6.985E-10	4.866E-01	2.568E-08	4.040E-08	4.903E-01	7.400E-07	2.130E-08	4.955E-01	1.640E-07	8.490E-12	4.913E-01	2.910E-10	1.330E-08	4.951E-01	2.230E-07
93	7.511E-12	4.920E-01	3.647E-11	9.130E-10	4.942E-01	3.980E-09	2.820E-08	4.973E-01	1.040E-07	2.170E-13	4.948E-01	1.680E-12	3.380E-10	4.971E-01	1.480E-09
94	2.917E-09	3.612E-01	6.969E-09	2.170E-06	3.613E-01	4.970E-06	1.270E-09	4.991E-01	4.010E-09	4.670E-11	3.613E-01	1.440E-10	8.120E-07	3.613E-01	1.850E-06
95	7.427E-11	4.954E-01	4.655E-10	1.810E-08	4.965E-01	1.010E-07	8.470E-09	4.987E-01	3.310E-08	1.750E-12	4.968E-01	1.880E-11	6.740E-09	4.979E-01	3.750E-08
96	6.627E-13	4.957E-01	3.505E-12	1.520E-10	4.969E-01	7.250E-10	8.330E-09	4.985E-01	3.430E-08	1.580E-14	4.972E-01	1.400E-13	5.670E-11	4.985E-01	2.700E-10
97	6.371E-11	4.894E-01	7.125E-10	3.660E-09	4.923E-01	3.690E-08	5.420E-08	4.964E-01	4.510E-07	1.560E-12	4.931E-01	3.950E-11	1.330E-09	4.962E-01	1.370E-08
98	4.644E-10	4.852E-01	9.586E-09	6.660E-08	4.891E-01	1.110E-06	1.240E-08	4.953E-01	1.400E-07	1.530E-11	4.901E-01	4.280E-10	2.480E-08	4.941E-01	4.140E-07
99	1.001E-14	4.971E-01	2.335E-14	7.630E-12	4.979E-01	1.680E-11	1.400E-09	4.990E-01	2.820E-09	1.600E-16	4.981E-01	4.860E-16	2.850E-12	4.989E-01	6.270E-12
100	4.900E-09	3.256E-01	2.563E-08	6.880E-07	3.268E-01	3.260E-06	3.500E-08	4.955E-01	2.850E-07	1.340E-10	3.271E-01	1.100E-09	2.550E-07	3.282E-01	1.220E-06
101	6.956E-13	4.953E-01	2.872E-12	1.580E-10	4.966E-01	6.100E-10	8.740E-09	4.984E-01	3.050E-08	1.540E-14	4.970E-01	1.110E-13	5.910E-11	4.983E-01	2.270E-10
102	1.976E-12	2.490E-01	1.026E-11	1.420E-09	2.490E-01	7.160E-09	6.570E-06	4.987E-01	2.670E-05	3.460E-14	2.490E-01	2.120E-13	5.310E-10	2.490E-01	2.670E-09
103	3.384E-11	4.927E-01	3.646E-10	2.380E-09	4.947E-01	2.160E-08	4.180E-08	4.975E-01	3.200E-07	9.820E-13	4.953E-01	2.700E-11	8.770E-10	4.974E-01	8.010E-09
104	2.887E-11	4.994E-01	1.018E-10	7.630E-09	4.992E-01	3.060E-08	1.660E-08	5.000E-01	2.150E-08	6.170E-13	4.992E-01	2.980E-12	2.810E-09	4.991E-01	1.140E-08
105	1.583E-12	4.903E-01	1.471E-11	2.370E-10	4.930E-01	1.990E-09	9.230E-09	4.967E-01	6.330E-08	2.910E-14	4.937E-01	6.120E-13	8.730E-11	4.965E-01	7.420E-10
106	8.013E-13	4.921E-01	8.610E-12	1.160E-10	4.943E-01	6.140E-10	5.900E-09	4.973E-01	2.470E-08	9.500E-15	4.949E-01	9.860E-14	4.130E-11	4.971E-01	2.020E-10
107	6.585E-10	5.000E-01	1.019E-08	2.180E-08	4.996E-01	8.810E-08	5.600E-08	5.004E-01	9.870E-08	6.320E-12	4.995E-01	3.840E-11	6.300E-09	4.992E-01	1.330E-08
108	2.557E-11	4.927E-01	2.845E-11	3.470E-08	4.971E-01	1.650E-08	1.220E-08	4.986E-01	7.620E-09	3.830E-13	4.974E-01	5.840E-13	8.090E-11	4.985E-01	3.550E-11
109	2.386E-13	4.917E-01	1.724E-12	7.870E-11	4.940E-01	4.540E-10	6.390E-09	4.972E-01	2.740E-08	5.900E-15	4.947E-01	5.290E-14	2.930E-11	4.970E-01	1.690E-10
110	9.514E-11	4.950E-01	1.645E-10	7.080E-08	4.963E-01	1.270E-07	1.490E-09	4.984E-01	2.040E-09	1.440E-12	4.967E-01	3.170E-12	2.650E-08	4.980E-01	4.750E-08
111	7.511E-12	4.920E-01	3.647E-11	9.130E-10	4.942E-01	3.980E-09	2.820E-08	4.973E-01	1.040E-07	2.170E-13	4.948E-01	1.680E-12	3.380E-10	4.971E-01	1.480E-09
112	1.192E-14	5.015E-01	7.269E-15	9.010E-12	5.010E-01	5.410E-12	1.610E-09	5.004E-01	1.010E-09	1.610E-16	5.009E-01	1.520E-16	3.350E-12	5.005E-01	2.020E-12
113	0.000	0.000	0.000	0.000	0.000	0.000	0.000	0.000	0.000	0.000	0.000	0.000	0.000	0.000	0.000
114	3.210E-13	4.934E-01	9.569E-13	9.890E-11	4.952E-01	2.720E-10	7.410E-09	4.978E-01	1.830E-08	7.000E-15	4.957E-01	2.850E-14	3.680E-11	4.976E-01	1.020E-10
115	3.210E-13	4.934E-01	9.569E-13	9.890E-11	4.952E-01	2.720E-10	7.410E-09	4.978E-01	1.830E-08	7.000E-15	4.957E-01	2.850E-14	3.680E-11	4.976E-01	1.020E-10
116	2.418E-13	4.174E-01	6.968E-13	7.600E-11	4.186E-01	2.120E-10	2.910E-08	4.202E-01	7.940E-08	1.810E-14	4.189E-01	5.610E-14	3.940E-11	4.980E-01	7.890E-11
117	0.000	0.000	0.000	0.000	0.000	0.000	0.000	0.000	0.000	0.000	0.000	0.000	0.000	0.000	0.000
118	0.000	0.000	0.000	0.000	0.000	0.000	0.000	0.000	0.000	0.000	0.000	0.000	0.000	0.000	0.000
119	1.158E-10	3.177E-01	1.652E-10	1.220E-07	3.192E-01	2.180E-07	6.350E-08	5.005E-01	2.030E-07	1.660E-12	3.196E-01	2.860E-12	4.530E-08	3.212E-01	8.120E-08
120	6.371E-11	4.894E-01	7.125E-10	3.660E-09	4.923E-01	3.690E-08	5.420E-08	4.964E-01	4.510E-07	1.560E-12	4.931E-01	3.950E-11	1.330E-09	4.962E-01	1.370E-08
121	4.657E-12	4.890E-01	4.346E-11	5.380E-10	4.920E-01	4.510E-09	1.630E-08	4.963E-01	1.100E-07	1.010E-13	4.929E-01	1.960E-12	1.980E-10	4.960E-01	1.680E-09
122	1.631E-09	6.398E-01	3.767E-09	1.160E-06	6.389E-01	1.630E-06	6.370E-08	4.987E-01	1.210E-07	1.910E-11	6.387E-01	4.190E-11	4.140E-07	6.378E-01	5.850E-07
123	1.377E-12	4.944E-01	4.372E-12	1.900E-10	4.960E-01	4.330E-10	9.710E-09	4.981E-01	2.160E-08	1.680E-14	4.964E-01	5.950E-14	6.770E-11	4.980E-01	1.460E-10
124	4.657E-12	4.890E-01	4.346E-11	5.380E-10	4.920E-01	4.510E-09	1.630E-08	4.963E-01	1.100E-07	1.010E-13	4.929E-01	1.960E-12	1.980E-10	4.960E-01	1.680E-09
125	4.388E-08	4.234E-01	1.787E-07	9.790E-06	4.248E-01	2.910E-05	6.110E-07	4.982E-01	1.800E-06	9.920E-10	4.252E-01	7.170E-09	3.650E-06	4.267E-01	1.090E-05
126	4.006E-12	4.962E-01	2.799E-11	3.350E-10	4.972E-01	1.400E-09	1.390E-08	4.987E-01	4.480E-08	4.700E-14	4.975E-01	3.280E-13	1.140E-10	4.986E-01	4.470E-10
127	6.371E-11	4.894E-01	7.125E-10	3.660E-09	4.923E-01	3.690E-08	5.420E-08	4.964E-01	4.510E-07	1.560E-12	4.931E-01	3.950E-11	1.330E-09	4.962E-01	1.370E-08
128	1.001E-14	4.971E-01	2.335E-14	7.630E-12	4.979E-01	1.680E-11	1.400E-09	4.990E-01	2.820E-09	1.600E-16	4.981E-01	4.860E-16	2.850E-12	4.989E-01	6.270E-12
129	5.594E-13	4.970E-01	1.420E-12	6.290E-10	4.979E-01	1.320E-09	1.370E-09	4.988E-01	3.090E-09	9.410E-15	4.982E-01	2.740E-14	2.350E-10	4.991E-01	4.920E-10
130	1.719E-12	3.351E-01	6.719E-12	2.010E-10	3.358E-01	8.470E-10	9.530E-09	4.981E-01	4.620E-08	3.630E-15	3.360E-01	1.630E-14	4.260E-11	3.367E-01	2.280E-10
131	6.990E-08	2.442E-01	4.899E-07	8.920E-06	2.453E-01	6.410E-05	6.290E-07	4.976E-01	6.670E-06	2.510E-09	2.456E-01	2.400E-08	3.310E-06	2.467E-01	2.380E-05
132	1.494E-11	4.912E-01	1.702E-10	3.760E-10	4.937E-01	3.050E-09	5.850E-09	4.970E-01	3.280E-08	1.240E-14	4.944E-01	1.660E-13	2.490E-11	4.969E-01	2.090E-10
133	4.573E-12	4.880E-01	2.503E-11	5.660E-10	4.914E-01	3.250E-09	1.690E-08	4.960E-01	1.010E-07	1.520E-13	4.923E-01	1.070E-12	2.100E-10	4.957E-01	1.210E-09
134	2.079E-14	1.966E-01	5.779E-14	6.750E-12	1.969E-01	1.990E-11	1.010E-08	1.563E-01	1.330E-08	1.630E-15	1.970E-01	5.080E-15	8.100E-12	1.602E-01	7.420E-12
135	4.166E-13	4.917E-01	3.988E-12	8.740E-11	4.940E-01	7.650E-10	4.880E-09	4.972E-01	3.390E-08	7.340E-15	4.946E-01	1.340E-13	3.210E-11	4.970E-01	2.850E-10
136	3.210E-13	4.934E-01	9.569E-13	9.890E-11	4.952E-01	2.720E-10	7.410E-09	4.978E-01	1.830E-08	7.000E-15	4.957E-01	2.850E-14	3.680E-11	4.976E-01	1.020E-10
137	4.862E-10	6.592E-01	2.549E-09	1.770E-11	3.742E-01	1.710E-10	3.770E-07	3.050E-01	1.460E-06	1.040E-15	3.746E-01	3.700E-14	9.980E-12	3.050E-01	6.210E-11
138	2.663E-06	5.646E-01	1.248E-05	2.770E-07	6.058E-01	5.850E-07	4.300E-08	6.069E-01	7.060E-08	8.680E-11	6.059E-01	4.710E-10	3.010E-07	4.976E-01	2.040E-07
139	7.114E-11	2.854E-01	7.831E-10	4.200E-09	2.877E-01	4.070E-08	7.210E-08	2.911E-01	5.810E-07	1.900E-12	2.884E-01	4.480E-11	1.190E-09	4.962E-01	1.510E-08
140	1.904E-06	4.029E-01	1.172E-05	1.530E-07	8.896E-01	5.410E-07	1.500E-07	8.897E-01	3.990E-07	9.250E-11	8.896E-01	5.680E-10	3.610E-08	4.968E-01	1.840E-07
141	2.082E-12	4.235E-01	1.636E-11	3.090E-10	4.253E-01	2.070E-09	1.300E-08	4.278E-01	6.690E-08	4.470E-14	4.258E-01	7.250E-13	1.420E-10	4.969E-01	7.700E-10
142	3.237E-12	4.844E-01	7.987E-10	2.530E-10	4.888E-01	4.680E-08	6.450E-09	4.948E-01	5.380E-07	6.650E-14	4.900E-01	5.510E-11	9.370E-11	4.944E-01	1.740E-08
143	3.812E-08	9.338E-02	7.865E-07	2.470E-10	4.888E-01	4.210E-08	6.460E-09	4.948E-01	5.370E-07	6.440E-14	4.900E-01	4.760E-11	8.930E-11	4.944E-01	1.420E-08
144	8.823E-09	2.356E-01	3.229E-08	4.050E-10	4.870E-01	1.770E-09	2.930E-08	4.867E-01	3.590E-08	6.960E-14	4.883E-01	1.840E-12	5.050E-11	5.016E-01	6.010E-10
145	1.134E-10	8.244E-01	4.197E-10	1.420E-11	8.262E-01	4.130E-11	1.880E-09	8.279E-01	3.130E-09	1.630E-16	8.265E-01	6.810E-16	2.770E-12	4.987E-01	7.040E-12
146	2.586E-05	3.498E-01	4.438E-04	1.180E-06	4.131E-01	2.560E-05	1.470E-08	4.179E-01	2.980E-07	8.750E-11	4.142E-01	5.760E-09	1.640E-09	4.939E-01	6.640E-08
147	9.746E-10	2.897E-01	7.101E-09	1.090E-07	2.907E-01	7.410E-07	1.700E-08	2.923E-01	1.080E-07	2.250E-11	2.909E-01	3.260E-10	4.030E-08	4.955E-01	2.760E-07
148	7.325E-09	3.650E-01	5.983E-08	6.920E-10	3.597E-01	3.080E-09	2.250E-08	3.598E-01	8.890E-08	1.050E-13	3.597E-01	1.080E-12	1.140E-10	4.961E-01	1.100E-09
149	1.907E-04	7.423E-01	5.590E-04	1.410E-05	6.627E-01	2.860E-05	8.570E-08	6.741E-01	1.580E-07	4.530E-09	6.628E-01	1.210E-08	1.510E-06	4.734E-01	1.020E-05
150	1.855E-11	4.871E-01	4.395E-10	1.280E-09	4.907E-01	2.630E-08	2.110E-08	4.957E-01	3.820E-07	3.670E-13	4.917E-01	3.060E-11	4.730E-10	4.954E-01	9.770E-09
151	6.601E-12	4.906E-01	4.595E-11	8.010E-10	4.932E-01	5.020E-09	2.530E-08	4.968E-01	1.290E-07	2.230E-13	4.939E-01	2.120E-12	2.970E-10	4.966E-01	1.870E-09
152	6.043E-09	7.920E-01	4.912E-08	7.890E-10	4.949E-01	2.440E-09	2.210E-08	4.976E-01	5.840E-08	1.250E-13	4.955E-01	1.040E-12	2.870E-10	4.974E-01	8.680E-10
153	1.090E-08	3.343E-01	1.993E-07	3.280E-10	4.891E-01	1.060E-08	1.010E-08	4.950E-01	1.660E-07	5.960E-14	4.903E-01	3.850E-12	9.850E-11	4.946E-01	2.580E-09
154	7.505E-10	4.877E-01	9.691E-09	8.820E-08	4.909E-01	9.980E-07	1.450E-08	4.961E-01	1.260E-07	1.490E-11	4.918E-01	4.390E-10	3.240E-08	4.951E-01	3.720E-07
155	1.922E-08	4.283E-01	9.665E-08	7.520E-10	5.623E-01	5.120E-09	2.630E-08	5.643E-01	1.210E-07	2.060E-13	5.627E-01	2.130E-12	3.110E-10	4.964E-01	1.710E-09
156	2.810E-09	9.035E-01	3.715E-08	2.510E-10	4.920E-01	1.950E-09	9.430E-09	4.963E-01	6.140E-08	3.400E-14	4.928E-01	5.800E-13	9.170E-11	4.960E-01	7.020E-10
157	5.188E-06	6.038E-01	2.332E-05	8.570E-04	6.031E-01	3.475E-03	3.050E-06	7.696E-02	1.560E-05	8.530E-02	6.028E-01	2.300E-01	9.800E-01	1.875E-01	9.960E-01
158	1.575E-05	4.842E-01	1.914E-04	1.070E-06	9.484E-01	1.150E-05	1.340E-07	9.495E-01	4.780E-07	3.690E-10	9.486E-01	1.190E-08	2.050E-07	4.949E-01	2.430E-06
159	3.644E-10	4.893E-01	1.907E-09	5.340E-08	4.921E-01	2.650E-07	1.070E-08	4.965E-01	4.970E-08	7.360E-12	4.929E-01	7.900E-11	1.980E-08	4.959E-01	9.880E-08
160	1.583E-12	4.902E-01	1.471E-11	2.370E-10	4.929E-01	1.990E-09	9.230E-09	4.967E-01	6.330E-08	2.910E-14	4.937E-01	6.120E-13	8.730E-11	4.964E-01	7.420E-10
161	5.758E-09	3.907E-01	3.957E-08	3.920E-10	4.926E-01	2.090E-09	1.370E-08	4.966E-01	6.160E-08	5.910E-14	4.934E-01	7.080E-13	1.430E-10	4.963E-01	7.470E-10
162	1.084E-08	2.228E-01	9.271E-08	1.320E-10	4.896E-01	4.800E-09	6.530E-09	4.952E-01	1.270E-07	1.760E-14	4.907E-01	1.670E-12	4.800E-11	4.948E-01	1.700E-09
163	8.331E-09	1.356E-01	7.436E-08	8.660E-11	1.385E-01	3.950E-09	3.260E-09	1.397E-01	1.220E-07	1.130E-14	1.387E-01	1.210E-12	1.440E-11	4.947E-01	1.400E-09
164	7.512E-12	4.920E-01	3.648E-11	9.130E-10	4.942E-01	3.980E-09	2.820E-08	4.973E-01	1.040E-07	2.170E-13	4.948E-01	1.680E-12	3.380E-10	4.971E-01	1.480E-09
165	8.764E-09	3.043E-01	7.298E-08	2.410E-10	4.911E-01	3.760E-09	9.380E-09	4.958E-01	1.010E-07	3.560E-14	4.920E-01	1.310E-12	8.780E-11	4.955E-01	1.340E-09
166	3.098E-11	8.313E-01	1.689E-10	1.970E-09	8.338E-01	5.100E-09	6.400E-08	8.372E-01	1.130E-07	3.900E-13	8.345E-01	2.000E-12	3.290E-10	4.966E-01	1.550E-09
167	8.342E-12	4.930E-01	3.537E-11	9.720E-10	4.949E-01	4.080E-09	2.790E-08	4.976E-01	1.070E-07	2.860E-13	4.954E-01	1.660E-12	3.590E-10	4.974E-01	1.520E-09
168	4.658E-12	4.889E-01	4.347E-11	5.380E-10	4.919E-01	4.510E-09	1.630E-08	4.963E-01	1.100E-07	1.010E-13	4.928E-01	1.970E-12	1.980E-10	4.960E-01	1.680E-09
169	6.956E-13	4.953E-01	2.872E-12	1.580E-10	4.966E-01	6.100E-10	8.740E-09	4.984E-01	3.050E-08	1.540E-14	4.969E-01	1.110E-13	5.910E-11	4.983E-01	2.270E-10
170	1.005E-10	4.891E-01	1.929E-09	3.300E-09	4.921E-01	2.760E-08	5.140E-08	4.963E-01	2.890E-07	1.150E-12	4.929E-01	2.240E-11	1.110E-09	4.960E-01	7.540E-09
171	1.455E-08	3.131E-01	1.130E-07	2.800E-10	2.537E-01	5.880E-09	8.750E-09	2.570E-01	1.580E-07	6.400E-14	2.544E-01	2.260E-12	1.130E-10	4.949E-01	2.090E-09
172	6.956E-13	4.953E-01	2.872E-12	1.580E-10	4.966E-01	6.100E-10	8.740E-09	4.984E-01	3.050E-08	1.540E-14	4.969E-01	1.110E-13	5.910E-11	4.983E-01	2.270E-10
173	1.001E-14	4.971E-01	2.335E-14	7.620E-12	4.979E-01	1.680E-11	1.400E-09	4.990E-01	2.820E-09	1.600E-16	4.981E-01	4.860E-16	2.850E-12	4.989E-01	6.270E-12
174	4.965E-11	4.917E-01	5.139E-10	3.100E-09	4.940E-01	2.760E-08	4.920E-08	4.972E-01	3.650E-07	1.180E-12	4.946E-01	3.650E-11	1.140E-09	4.970E-01	1.020E-08
175	2.492E-12	4.899E-01	2.237E-11	3.360E-10	4.927E-01	2.720E-09	1.200E-08	4.966E-01	7.770E-08	4.890E-14	4.934E-01	9.640E-13	1.240E-10	4.963E-01	1.010E-09
176	2.428E-12	4.906E-01	1.970E-11	3.400E-10	4.932E-01	2.450E-09	1.250E-08	4.968E-01	7.270E-08	4.950E-14	4.939E-01	8.640E-13	1.260E-10	4.966E-01	9.130E-10
177	2.492E-12	4.899E-01	2.237E-11	3.360E-10	4.927E-01	2.720E-09	1.200E-08	4.966E-01	7.770E-08	4.890E-14	4.934E-01	9.640E-13	1.240E-10	4.963E-01	1.010E-09
178	2.492E-12	4.899E-01	2.237E-11	3.360E-10	4.927E-01	2.720E-09	1.200E-08	4.966E-01	7.770E-08	4.890E-14	4.934E-01	9.640E-13	1.240E-10	4.963E-01	1.010E-09
179	2.492E-12	4.899E-01	2.237E-11	3.360E-10	4.927E-01	2.720E-09	1.200E-08	4.966E-01	7.770E-08	4.890E-14	4.934E-01	9.640E-13	1.240E-10	4.963E-01	1.010E-09
180	6.956E-13	4.953E-01	2.872E-12	1.580E-10	4.966E-01	6.100E-10	8.740E-09	4.984E-01	3.050E-08	1.540E-14	4.969E-01	1.110E-13	5.910E-11	4.983E-01	2.270E-10
181	2.492E-12	4.899E-01	2.237E-11	3.360E-10	4.927E-01	2.720E-09	1.200E-08	4.966E-01	7.770E-08	4.890E-14	4.934E-01	9.640E-13	1.240E-10	4.963E-01	1.010E-09
182	2.492E-12	4.899E-01	2.237E-11	3.360E-10	4.927E-01	2.720E-09	1.200E-08	4.966E-01	7.770E-08	4.890E-14	4.934E-01	9.640E-13	1.240E-10	4.963E-01	1.010E-09
183	4.395E-11	4.897E-01	3.641E-10	2.890E-09	4.925E-01	2.150E-08	4.990E-08	4.965E-01	3.010E-07	9.770E-13	4.933E-01	1.960E-11	1.060E-09	4.962E-01	7.990E-09
184	6.956E-13	4.953E-01	2.872E-12	1.580E-10	4.966E-01	6.100E-10	8.740E-09	4.984E-01	3.050E-08	1.540E-14	4.969E-01	1.110E-13	5.910E-11	4.983E-01	2.270E-10
185	1.001E-14	4.971E-01	2.335E-14	7.620E-12	4.979E-01	1.680E-11	1.400E-09	4.990E-01	2.820E-09	1.600E-16	4.981E-01	4.860E-16	2.850E-12	4.989E-01	6.270E-12
186	1.001E-14	4.971E-01	2.335E-14	7.620E-12	4.979E-01	1.680E-11	1.400E-09	4.990E-01	2.820E-09	1.600E-16	4.981E-01	4.860E-16	2.850E-12	4.989E-01	6.270E-12
187	6.956E-13	4.953E-01	2.872E-12	1.580E-10	4.966E-01	6.100E-10	8.740E-09	4.984E-01	3.050E-08	1.540E-14	4.969E-01	1.110E-13	5.910E-11	4.983E-01	2.270E-10
188	1.001E-14	4.971E-01	2.335E-14	7.620E-12	4.979E-01	1.680E-11	1.400E-09	4.990E-01	2.820E-09	1.600E-16	4.981E-01	4.860E-16	2.850E-12	4.989E-01	6.270E-12
189	2.428E-12	4.906E-01	1.970E-11	3.400E-10	4.932E-01	2.450E-09	1.250E-08	4.968E-01	7.270E-08	4.950E-14	4.939E-01	8.640E-13	1.260E-10	4.966E-01	9.130E-10
190	6.956E-13	4.953E-01	2.872E-12	1.580E-10	4.966E-01	6.100E-10	8.740E-09	4.984E-01	3.050E-08	1.540E-14	4.969E-01	1.110E-13	5.910E-11	4.983E-01	2.270E-10
191	1.001E-14	4.971E-01	2.335E-14	7.620E-12	4.979E-01	1.680E-11	1.400E-09	4.990E-01	2.820E-09	1.600E-16	4.981E-01	4.860E-16	2.850E-12	4.989E-01	6.270E-12
192	1.001E-14	4.971E-01	2.335E-14	7.620E-12	4.979E-01	1.680E-11	1.400E-09	4.990E-01	2.820E-09	1.600E-16	4.981E-01	4.860E-16	2.850E-12	4.989E-01	6.270E-12
193	6.956E-13	4.953E-01	2.872E-12	1.580E-10	4.966E-01	6.100E-10	8.740E-09	4.984E-01	3.050E-08	1.540E-14	4.969E-01	1.110E-13	5.910E-11	4.983E-01	2.270E-10
194	1.001E-14	4.971E-01	2.335E-14	7.620E-12	4.979E-01	1.680E-11	1.400E-09	4.990E-01	2.820E-09	1.600E-16	4.981E-01	4.860E-16	2.850E-12	4.989E-01	6.270E-12
195	1.001E-14	4.971E-01	2.335E-14	7.620E-12	4.979E-01	1.680E-11	1.400E-09	4.990E-01	2.820E-09	1.600E-16	4.981E-01	4.860E-16	2.850E-12	4.989E-01	6.270E-12
196	6.956E-13	4.953E-01	2.872E-12	1.580E-10	4.966E-01	6.100E-10	8.740E-09	4.984E-01	3.050E-08	1.540E-14	4.969E-01	1.110E-13	5.910E-11	4.983E-01	2.270E-10
197	1.001E-14	4.971E-01	2.335E-14	7.620E-12	4.979E-01	1.680E-11	1.400E-09	4.990E-01	2.820E-09	1.600E-16	4.981E-01	4.860E-16	2.850E-12	4.989E-01	6.270E-12
198	1.001E-14	4.971E-01	2.335E-14	7.620E-12	4.979E-01	1.680E-11	1.400E-09	4.990E-01	2.820E-09	1.600E-16	4.981E-01	4.860E-16	2.850E-12	4.989E-01	6.270E-12
199	6.956E-13	4.953E-01	2.872E-12	1.580E-10	4.966E-01	6.100E-10	8.740E-09	4.984E-01	3.050E-08	1.540E-14	4.969E-01	1.110E-13	5.910E-11	4.983E-01	2.270E-10
200	1.001E-14	4.971E-01	2.335E-14	7.620E-12	4.979E-01	1.680E-11	1.400E-09	4.990E-01	2.820E-09	1.600E-16	4.981E-01	4.860E-16	2.850E-12	4.989E-01	6.270E-12
201	3.211E-13	4.933E-01	9.570E-13	9.890E-11	4.952E-01	2.720E-10	7.410E-09	4.978E-01	1.830E-08	7.000E-15	4.957E-01	2.850E-14	3.680E-11	4.976E-01	1.020E-10
202	6.956E-13	4.953E-01	2.872E-12	1.580E-10	4.966E-01	6.100E-10	8.740E-09	4.984E-01	3.050E-08	1.540E-14	4.969E-01	1.110E-13	5.910E-11	4.983E-01	2.270E-10
203	1.001E-14	4.971E-01	2.335E-14	7.620E-12	4.979E-01	1.680E-11	1.400E-09	4.990E-01	2.820E-09	1.600E-16	4.981E-01	4.860E-16	2.850E-12	4.989E-01	6.270E-12
204	1.001E-14	4.971E-01	2.335E-14	7.620E-12	4.979E-01	1.680E-11	1.400E-09	4.990E-01	2.820E-09	1.600E-16	4.981E-01	4.860E-16	2.850E-12	4.989E-01	6.270E-12
205	6.956E-13	4.953E-01	2.872E-12	1.580E-10	4.966E-01	6.100E-10	8.740E-09	4.984E-01	3.050E-08	1.540E-14	4.969E-01	1.110E-13	5.910E-11	4.983E-01	2.270E-10
206	3.385E-11	4.926E-01	3.646E-10	2.380E-09	4.947E-01	2.160E-08	4.180E-08	4.975E-01	3.200E-07	9.820E-13	4.953E-01	2.700E-11	8.780E-10	4.974E-01	8.010E-09
207	1.001E-14	4.971E-01	2.335E-14	7.620E-12	4.979E-01	1.680E-11	1.400E-09	4.990E-01	2.820E-09	1.600E-16	4.981E-01	4.860E-16	2.850E-12	4.989E-01	6.270E-12
208	6.956E-13	4.953E-01	2.872E-12	1.580E-10	4.966E-01	6.100E-10	8.740E-09	4.984E-01	3.050E-08	1.540E-14	4.969E-01	1.110E-13	5.910E-11	4.983E-01	2.270E-10
209	3.385E-11	4.926E-01	3.646E-10	2.380E-09	4.947E-01	2.160E-08	4.180E-08	4.975E-01	3.200E-07	9.820E-13	4.953E-01	2.700E-11	8.780E-10	4.974E-01	8.010E-09
210	1.001E-14	4.971E-01	2.335E-14	7.620E-12	4.979E-01	1.680E-11	1.400E-09	4.990E-01	2.820E-09	1.600E-16	4.981E-01	4.860E-16	2.850E-12	4.989E-01	6.270E-12
211	6.956E-13	4.953E-01	2.872E-12	1.580E-10	4.966E-01	6.100E-10	8.740E-09	4.984E-01	3.050E-08	1.540E-14	4.969E-01	1.110E-13	5.910E-11	4.983E-01	2.270E-10
212	3.385E-11	4.926E-01	3.646E-10	2.380E-09	4.947E-01	2.160E-08	4.180E-08	4.975E-01	3.200E-07	9.820E-13	4.953E-01	2.700E-11	8.780E-10	4.974E-01	8.010E-09
213	1.001E-14	4.971E-01	2.335E-14	7.620E-12	4.979E-01	1.680E-11	1.400E-09	4.990E-01	2.820E-09	1.600E-16	4.981E-01	4.860E-16	2.850E-12	4.989E-01	6.270E-12
214	6.956E-13	4.953E-01	2.872E-12	1.580E-10	4.966E-01	6.100E-10	8.740E-09	4.984E-01	3.050E-08	1.540E-14	4.969E-01	1.110E-13	5.910E-11	4.983E-01	2.270E-10
215	1.667E-12	4.939E-01	7.612E-12	2.960E-10	4.956E-01	1.180E-09	1.390E-08	4.979E-01	4.470E-08	3.770E-14	4.960E-01	3.070E-13	1.090E-10	4.978E-01	4.410E-10
216	1.667E-12	4.939E-01	7.612E-12	2.960E-10	4.956E-01	1.180E-09	1.390E-08	4.979E-01	4.470E-08	3.770E-14	4.960E-01	3.070E-13	1.090E-10	4.978E-01	4.410E-10
217	4.965E-11	4.917E-01	5.139E-10	3.100E-09	4.940E-01	2.760E-08	4.920E-08	4.972E-01	3.650E-07	1.180E-12	4.946E-01	3.650E-11	1.140E-09	4.970E-01	1.020E-08
218	3.824E-13	4.990E-01	3.228E-12	8.180E-11	4.993E-01	6.170E-10	4.470E-09	4.996E-01	2.810E-08	6.010E-15	4.994E-01	1.450E-13	3.050E-11	4.996E-01	2.290E-10
219	6.956E-13	4.953E-01	2.872E-12	1.580E-10	4.966E-01	6.100E-10	8.740E-09	4.984E-01	3.050E-08	1.540E-14	4.969E-01	1.110E-13	5.910E-11	4.983E-01	2.270E-10
220	1.001E-14	4.971E-01	2.335E-14	7.620E-12	4.979E-01	1.680E-11	1.400E-09	4.990E-01	2.820E-09	1.600E-16	4.981E-01	4.860E-16	2.850E-12	4.989E-01	6.270E-12
221	1.001E-14	4.971E-01	2.335E-14	7.620E-12	4.979E-01	1.680E-11	1.400E-09	4.990E-01	2.820E-09	1.600E-16	4.981E-01	4.860E-16	2.850E-12	4.989E-01	6.270E-12
222	6.956E-13	4.953E-01	2.872E-12	1.580E-10	4.966E-01	6.100E-10	8.740E-09	4.984E-01	3.050E-08	1.540E-14	4.969E-01	1.110E-13	5.910E-11	4.983E-01	2.270E-10
223	1.001E-14	4.971E-01	2.335E-14	7.620E-12	4.979E-01	1.680E-11	1.400E-09	4.990E-01	2.820E-09	1.600E-16	4.981E-01	4.860E-16	2.850E-12	4.989E-01	6.270E-12
224	1.001E-14	4.971E-01	2.335E-14	7.620E-12	4.979E-01	1.680E-11	1.400E-09	4.990E-01	2.820E-09	1.600E-16	4.981E-01	4.860E-16	2.850E-12	4.989E-01	6.270E-12
225	6.956E-13	4.953E-01	2.872E-12	1.580E-10	4.966E-01	6.100E-10	8.740E-09	4.984E-01	3.050E-08	1.540E-14	4.969E-01	1.110E-13	5.910E-11	4.983E-01	2.270E-10
226	1.001E-14	4.971E-01	2.335E-14	7.620E-12	4.979E-01	1.680E-11	1.400E-09	4.990E-01	2.820E-09	1.600E-16	4.981E-01	4.860E-16	2.850E-12	4.989E-01	6.270E-12
227	1.001E-14	4.971E-01	2.335E-14	7.620E-12	4.979E-01	1.680E-11	1.400E-09	4.990E-01	2.820E-09	1.600E-16	4.981E-01	4.860E-16	2.850E-12	4.989E-01	6.270E-12
228	6.956E-13	4.953E-01	2.872E-12	1.580E-10	4.966E-01	6.100E-10	8.740E-09	4.984E-01	3.050E-08	1.540E-14	4.969E-01	1.110E-13	5.910E-11	4.983E-01	2.270E-10
229	1.001E-14	4.971E-01	2.335E-14	7.620E-12	4.979E-01	1.680E-11	1.400E-09	4.990E-01	2.820E-09	1.600E-16	4.981E-01	4.860E-16	2.850E-12	4.989E-01	6.270E-12
230	3.211E-13	4.933E-01	9.570E-13	9.890E-11	4.952E-01	2.720E-10	7.410E-09	4.978E-01	1.830E-08	7.000E-15	4.957E-01	2.850E-14	3.680E-11	4.976E-01	1.020E-10
231	6.956E-13	4.953E-01	2.872E-12	1.580E-10	4.966E-01	6.100E-10	8.740E-09	4.984E-01	3.050E-08	1.540E-14	4.969E-01	1.110E-13	5.910E-11	4.983E-01	2.270E-10
232	1.001E-14	4.971E-01	2.335E-14	7.620E-12	4.979E-01	1.680E-11	1.400E-09	4.990E-01	2.820E-09	1.600E-16	4.981E-01	4.860E-16	2.850E-12	4.989E-01	6.270E-12
233	1.001E-14	4.971E-01	2.335E-14	7.620E-12	4.979E-01	1.680E-11	1.400E-09	4.990E-01	2.820E-09	1.600E-16	4.981E-01	4.860E-16	2.850E-12	4.989E-01	6.270E-12
234	6.956E-13	4.953E-01	2.872E-12	1.580E-10	4.966E-01	6.100E-10	8.740E-09	4.984E-01	3.050E-08	1.540E-14	4.969E-01	1.110E-13	5.910E-11	4.983E-01	2.270E-10
235	6.372E-11	4.893E-01	7.126E-10	3.660E-09	4.922E-01	3.690E-08	5.420E-08	4.964E-01	4.510E-07	1.560E-12	4.930E-01	3.950E-11	1.330E-09	4.961E-01	1.370E-08
236	3.211E-13	4.933E-01	9.570E-13	9.890E-11	4.952E-01	2.720E-10	7.410E-09	4.978E-01	1.830E-08	7.000E-15	4.957E-01	2.850E-14	3.680E-11	4.976E-01	1.020E-10
237	6.956E-13	4.953E-01	2.872E-12	1.580E-10	4.966E-01	6.100E-10	8.740E-09	4.984E-01	3.050E-08	1.540E-14	4.969E-01	1.110E-13	5.910E-11	4.983E-01	2.270E-10
238	1.001E-14	4.971E-01	2.335E-14	7.620E-12	4.979E-01	1.680E-11	1.400E-09	4.990E-01	2.820E-09	1.600E-16	4.981E-01	4.860E-16	2.850E-12	4.989E-01	6.270E-12
239	7.512E-12	4.920E-01	3.648E-11	9.130E-10	4.942E-01	3.980E-09	2.820E-08	4.973E-01	1.040E-07	2.170E-13	4.948E-01	1.680E-12	3.380E-10	4.971E-01	1.480E-09
240	6.956E-13	4.953E-01	2.872E-12	1.580E-10	4.966E-01	6.100E-10	8.740E-09	4.984E-01	3.050E-08	1.540E-14	4.969E-01	1.110E-13	5.910E-11	4.983E-01	2.270E-10
241	1.005E-10	4.891E-01	1.929E-09	3.300E-09	4.921E-01	2.760E-08	5.140E-08	4.963E-01	2.890E-07	1.150E-12	4.929E-01	2.240E-11	1.110E-09	4.960E-01	7.540E-09
242	4.395E-11	4.897E-01	3.641E-10	2.890E-09	4.925E-01	2.150E-08	4.990E-08	4.965E-01	3.010E-07	9.770E-13	4.933E-01	1.960E-11	1.060E-09	4.962E-01	7.990E-09
243	4.030E-12	4.886E-01	2.934E-11	5.300E-10	4.918E-01	3.570E-09	1.670E-08	4.962E-01	1.020E-07	1.170E-13	4.926E-01	1.290E-12	1.960E-10	4.959E-01	1.330E-09
244	2.492E-12	4.899E-01	2.237E-11	3.360E-10	4.927E-01	2.720E-09	1.200E-08	4.966E-01	7.770E-08	4.890E-14	4.934E-01	9.640E-13	1.240E-10	4.963E-01	1.010E-09
245	2.390E-11	4.844E-01	7.549E-10	1.680E-09	4.887E-01	4.390E-08	3.190E-08	4.948E-01	4.620E-07	6.180E-13	4.899E-01	4.020E-11	6.190E-10	4.944E-01	1.630E-08
246	6.956E-13	4.953E-01	2.872E-12	1.580E-10	4.966E-01	6.100E-10	8.740E-09	4.984E-01	3.050E-08	1.540E-14	4.969E-01	1.110E-13	5.910E-11	4.983E-01	2.270E-10
247	3.769E-13	4.945E-01	4.929E-12	6.410E-11	4.955E-01	6.480E-10	3.150E-09	4.985E-01	1.690E-08	1.080E-15	4.958E-01	1.310E-14	1.760E-11	4.969E-01	1.730E-10
248	1.583E-12	4.902E-01	1.471E-11	2.370E-10	4.929E-01	1.990E-09	9.230E-09	4.967E-01	6.330E-08	2.910E-14	4.937E-01	6.120E-13	8.730E-11	4.964E-01	7.420E-10
249	4.658E-12	4.889E-01	4.347E-11	5.380E-10	4.919E-01	4.510E-09	1.630E-08	4.963E-01	1.100E-07	1.010E-13	4.928E-01	1.970E-12	1.980E-10	4.960E-01	1.680E-09
250	2.428E-12	4.906E-01	1.970E-11	3.400E-10	4.932E-01	2.450E-09	1.250E-08	4.968E-01	7.270E-08	4.950E-14	4.939E-01	8.640E-13	1.260E-10	4.966E-01	9.130E-10
251	3.211E-13	4.933E-01	9.570E-13	9.890E-11	4.952E-01	2.720E-10	7.410E-09	4.978E-01	1.830E-08	7.000E-15	4.957E-01	2.850E-14	3.680E-11	4.976E-01	1.020E-10
252	1.001E-14	4.971E-01	2.335E-14	7.620E-12	4.979E-01	1.680E-11	1.400E-09	4.990E-01	2.820E-09	1.600E-16	4.981E-01	4.860E-16	2.850E-12	4.989E-01	6.270E-12
253	4.395E-11	4.897E-01	3.641E-10	2.890E-09	4.925E-01	2.150E-08	4.990E-08	4.965E-01	3.010E-07	9.770E-13	4.933E-01	1.960E-11	1.060E-09	4.962E-01	7.990E-09
254	4.965E-11	4.917E-01	5.139E-10	3.100E-09	4.940E-01	2.760E-08	4.920E-08	4.972E-01	3.650E-07	1.180E-12	4.946E-01	3.650E-11	1.140E-09	4.970E-01	1.020E-08
255	4.965E-11	4.917E-01	5.139E-10	3.100E-09	4.940E-01	2.760E-08	4.920E-08	4.972E-01	3.650E-07	1.180E-12	4.946E-01	3.650E-11	1.140E-09	4.970E-01	1.020E-08
256	4.166E-13	4.916E-01	3.988E-12	8.740E-11	4.939E-01	7.650E-10	4.880E-09	4.972E-01	3.390E-08	7.340E-15	4.946E-01	1.340E-13	3.210E-11	4.969E-01	2.850E-10
257	6.372E-11	4.893E-01	7.126E-10	3.660E-09	4.922E-01	3.690E-08	5.420E-08	4.964E-01	4.510E-07	1.560E-12	4.930E-01	3.950E-11	1.330E-09	4.961E-01	1.370E-08
258	3.211E-13	4.933E-01	9.570E-13	9.890E-11	4.952E-01	2.720E-10	7.410E-09	4.978E-01	1.830E-08	7.000E-15	4.957E-01	2.850E-14	3.680E-11	4.976E-01	1.020E-10
259	6.956E-13	4.953E-01	2.872E-12	1.580E-10	4.966E-01	6.100E-10	8.740E-09	4.984E-01	3.050E-08	1.540E-14	4.969E-01	1.110E-13	5.910E-11	4.983E-01	2.270E-10
260	3.211E-13	4.933E-01	9.570E-13	9.890E-11	4.952E-01	2.720E-10	7.410E-09	4.978E-01	1.830E-08	7.000E-15	4.957E-01	2.850E-14	3.680E-11	4.976E-01	1.020E-10
261	6.956E-13	4.953E-01	2.872E-12	1.580E-10	4.966E-01	6.100E-10	8.740E-09	4.984E-01	3.050E-08	1.540E-14	4.969E-01	1.110E-13	5.910E-11	4.983E-01	2.270E-10
262	7.512E-12	4.920E-01	3.648E-11	9.130E-10	4.942E-01	3.980E-09	2.820E-08	4.973E-01	1.040E-07	2.170E-13	4.948E-01	1.680E-12	3.380E-10	4.971E-01	1.480E-09
263	4.395E-11	4.897E-01	3.641E-10	2.890E-09	4.925E-01	2.150E-08	4.990E-08	4.965E-01	3.010E-07	9.770E-13	4.933E-01	1.960E-11	1.060E-09	4.962E-01	7.990E-09
264	3.385E-11	4.926E-01	3.646E-10	2.380E-09	4.947E-01	2.160E-08	4.180E-08	4.975E-01	3.200E-07	9.820E-13	4.953E-01	2.700E-11	8.780E-10	4.974E-01	8.010E-09
265	3.211E-13	4.933E-01	9.570E-13	9.890E-11	4.952E-01	2.720E-10	7.410E-09	4.978E-01	1.830E-08	7.000E-15	4.957E-01	2.850E-14	3.680E-11	4.976E-01	1.020E-10
266	4.965E-11	4.917E-01	5.139E-10	3.100E-09	4.940E-01	2.760E-08	4.920E-08	4.972E-01	3.650E-07	1.180E-12	4.946E-01	3.650E-11	1.140E-09	4.970E-01	1.020E-08
267	2.492E-12	4.899E-01	2.237E-11	3.360E-10	4.927E-01	2.720E-09	1.200E-08	4.966E-01	7.770E-08	4.890E-14	4.934E-01	9.640E-13	1.240E-10	4.963E-01	1.010E-09
268	2.428E-12	4.906E-01	1.970E-11	3.400E-10	4.932E-01	2.450E-09	1.250E-08	4.968E-01	7.270E-08	4.950E-14	4.939E-01	8.640E-13	1.260E-10	4.966E-01	9.130E-10
269	4.030E-12	4.886E-01	2.934E-11	5.300E-10	4.918E-01	3.570E-09	1.670E-08	4.962E-01	1.020E-07	1.170E-13	4.926E-01	1.290E-12	1.960E-10	4.959E-01	1.330E-09
270	6.372E-11	4.893E-01	7.126E-10	3.660E-09	4.922E-01	3.690E-08	5.420E-08	4.964E-01	4.510E-07	1.560E-12	4.930E-01	3.950E-11	1.330E-09	4.961E-01	1.370E-08
271	7.512E-12	4.920E-01	3.648E-11	9.130E-10	4.942E-01	3.980E-09	2.820E-08	4.973E-01	1.040E-07	2.170E-13	4.948E-01	1.680E-12	3.380E-10	4.971E-01	1.480E-09
272	6.956E-13	4.953E-01	2.872E-12	1.580E-10	4.966E-01	6.100E-10	8.740E-09	4.984E-01	3.050E-08	1.540E-14	4.969E-01	1.110E-13	5.910E-11	4.983E-01	2.270E-10
273	6.956E-13	4.953E-01	2.872E-12	1.580E-10	4.966E-01	6.100E-10	8.740E-09	4.984E-01	3.050E-08	1.540E-14	4.969E-01	1.110E-13	5.910E-11	4.983E-01	2.270E-10
274	4.965E-11	4.917E-01	5.139E-10	3.100E-09	4.940E-01	2.760E-08	4.920E-08	4.972E-01	3.650E-07	1.180E-12	4.946E-01	3.650E-11	1.140E-09	4.970E-01	1.020E-08
275	6.372E-11	4.893E-01	7.126E-10	3.660E-09	4.922E-01	3.690E-08	5.420E-08	4.964E-01	4.510E-07	1.560E-12	4.930E-01	3.950E-11	1.330E-09	4.961E-01	1.370E-08
276	2.428E-12	4.906E-01	1.970E-11	3.400E-10	4.932E-01	2.450E-09	1.250E-08	4.968E-01	7.270E-08	4.950E-14	4.939E-01	8.640E-13	1.260E-10	4.966E-01	9.130E-10
277	4.030E-12	4.886E-01	2.934E-11	5.300E-10	4.918E-01	3.570E-09	1.670E-08	4.962E-01	1.020E-07	1.170E-13	4.926E-01	1.290E-12	1.960E-10	4.959E-01	1.330E-09
278	1.132E-14	5.011E-01	1.259E-13	5.550E-12	5.008E-01	5.760E-11	6.650E-10	5.003E-01	6.050E-09	1.500E-16	5.007E-01	3.340E-15	2.100E-12	5.004E-01	2.150E-11
279	7.512E-12	4.920E-01	3.648E-11	9.130E-10	4.942E-01	3.980E-09	2.820E-08	4.973E-01	1.040E-07	2.170E-13	4.948E-01	1.680E-12	3.380E-10	4.971E-01	1.480E-09
280	1.583E-12	4.902E-01	1.471E-11	2.370E-10	4.929E-01	1.990E-09	9.230E-09	4.967E-01	6.330E-08	2.910E-14	4.937E-01	6.120E-13	8.730E-11	4.964E-01	7.420E-10
281	3.385E-11	4.926E-01	3.646E-10	2.380E-09	4.947E-01	2.160E-08	4.180E-08	4.975E-01	3.200E-07	9.820E-13	4.953E-01	2.700E-11	8.780E-10	4.974E-01	8.010E-09
282	1.667E-12	4.939E-01	7.612E-12	2.960E-10	4.956E-01	1.180E-09	1.390E-08	4.979E-01	4.470E-08	3.770E-14	4.960E-01	3.070E-13	1.090E-10	4.978E-01	4.410E-10
283	3.824E-13	4.990E-01	3.228E-12	8.180E-11	4.993E-01	6.170E-10	4.470E-09	4.996E-01	2.810E-08	6.010E-15	4.994E-01	1.450E-13	3.050E-11	4.996E-01	2.290E-10
284	2.428E-12	4.906E-01	1.970E-11	3.400E-10	4.932E-01	2.450E-09	1.250E-08	4.968E-01	7.270E-08	4.950E-14	4.939E-01	8.640E-13	1.260E-10	4.966E-01	9.130E-10
285	1.001E-14	4.971E-01	2.335E-14	7.620E-12	4.979E-01	1.680E-11	1.400E-09	4.990E-01	2.820E-09	1.600E-16	4.981E-01	4.860E-16	2.850E-12	4.989E-01	6.270E-12
286	2.492E-12	4.899E-01	2.237E-11	3.360E-10	4.927E-01	2.720E-09	1.200E-08	4.966E-01	7.770E-08	4.890E-14	4.934E-01	9.640E-13	1.240E-10	4.963E-01	1.010E-09
287	4.965E-11	4.917E-01	5.139E-10	3.100E-09	4.940E-01	2.760E-08	4.920E-08	4.972E-01	3.650E-07	1.180E-12	4.946E-01	3.650E-11	1.140E-09	4.970E-01	1.020E-08
288	2.045E-11	4.889E-01	4.772E-10	1.370E-09	4.920E-01	2.800E-08	2.220E-08	4.963E-01	3.960E-07	3.820E-13	4.928E-01	3.290E-11	5.010E-10	4.960E-01	1.040E-08
289	2.492E-12	4.899E-01	2.237E-11	3.360E-10	4.927E-01	2.720E-09	1.200E-08	4.966E-01	7.770E-08	4.890E-14	4.934E-01	9.640E-13	1.240E-10	4.963E-01	1.010E-09
290	6.372E-11	4.893E-01	7.126E-10	3.660E-09	4.922E-01	3.690E-08	5.420E-08	4.964E-01	4.510E-07	1.560E-12	4.930E-01	3.950E-11	1.330E-09	4.961E-01	1.370E-08
291	4.166E-13	4.916E-01	3.988E-12	8.740E-11	4.939E-01	7.650E-10	4.880E-09	4.972E-01	3.390E-08	7.340E-15	4.946E-01	1.340E-13	3.210E-11	4.969E-01	2.850E-10
292	1.001E-14	4.971E-01	2.335E-14	7.620E-12	4.979E-01	1.680E-11	1.400E-09	4.990E-01	2.820E-09	1.600E-16	4.981E-01	4.860E-16	2.850E-12	4.989E-01	6.270E-12
293	1.583E-12	4.902E-01	1.471E-11	2.370E-10	4.929E-01	1.990E-09	9.230E-09	4.967E-01	6.330E-08	2.910E-14	4.937E-01	6.120E-13	8.730E-11	4.964E-01	7.420E-10
294	7.512E-12	4.920E-01	3.648E-11	9.130E-10	4.942E-01	3.980E-09	2.820E-08	4.973E-01	1.040E-07	2.170E-13	4.948E-01	1.680E-12	3.380E-10	4.971E-01	1.480E-09
295	6.956E-13	4.953E-01	2.872E-12	1.580E-10	4.966E-01	6.100E-10	8.740E-09	4.984E-01	3.050E-08	1.540E-14	4.969E-01	1.110E-13	5.910E-11	4.983E-01	2.270E-10
296	4.658E-12	4.889E-01	4.347E-11	5.380E-10	4.919E-01	4.510E-09	1.630E-08	4.963E-01	1.100E-07	1.010E-13	4.928E-01	1.970E-12	1.980E-10	4.960E-01	1.680E-09
297	6.372E-11	4.893E-01	7.126E-10	3.660E-09	4.922E-01	3.690E-08	5.420E-08	4.964E-01	4.510E-07	1.560E-12	4.930E-01	3.950E-11	1.330E-09	4.961E-01	1.370E-08
298	4.658E-12	4.889E-01	4.347E-11	5.380E-10	4.919E-01	4.510E-09	1.630E-08	4.963E-01	1.100E-07	1.010E-13	4.928E-01	1.970E-12	1.980E-10	4.960E-01	1.680E-09
299	4.965E-11	4.917E-01	5.139E-10	3.100E-09	4.940E-01	2.760E-08	4.920E-08	4.972E-01	3.650E-07	1.180E-12	4.946E-01	3.650E-11	1.140E-09	4.970E-01	1.020E-08
300	6.372E-11	4.893E-01	7.126E-10	3.660E-09	4.922E-01	3.690E-08	5.420E-08	4.964E-01	4.510E-07	1.560E-12	4.930E-01	3.950E-11	1.330E-09	4.961E-01	1.370E-08
301	4.965E-11	4.917E-01	5.139E-10	3.100E-09	4.940E-01	2.760E-08	4.920E-08	4.972E-01	3.650E-07	1.180E-12	4.946E-01	3.650E-11	1.140E-09	4.970E-01	1.020E-08
302	4.030E-12	4.886E-01	2.934E-11	5.300E-10	4.918E-01	3.570E-09	1.670E-08	4.962E-01	1.020E-07	1.170E-13	4.926E-01	1.290E-12	1.960E-10	4.959E-01	1.330E-09
303	6.956E-13	4.953E-01	2.872E-12	1.580E-10	4.966E-01	6.100E-10	8.740E-09	4.984E-01	3.050E-08	1.540E-14	4.969E-01	1.110E-13	5.910E-11	4.983E-01	2.270E-10
304	1.667E-12	4.939E-01	7.612E-12	2.960E-10	4.956E-01	1.180E-09	1.390E-08	4.979E-01	4.470E-08	3.770E-14	4.960E-01	3.070E-13	1.090E-10	4.978E-01	4.410E-10
305	1.855E-11	4.871E-01	4.395E-10	1.280E-09	4.907E-01	2.630E-08	2.110E-08	4.957E-01	3.820E-07	3.670E-13	4.917E-01	3.060E-11	4.730E-10	4.954E-01	9.770E-09
306	2.045E-11	4.889E-01	4.772E-10	1.370E-09	4.920E-01	2.800E-08	2.220E-08	4.963E-01	3.960E-07	3.820E-13	4.928E-01	3.290E-11	5.010E-10	4.960E-01	1.040E-08
307	3.385E-11	4.926E-01	3.646E-10	2.380E-09	4.947E-01	2.160E-08	4.180E-08	4.975E-01	3.200E-07	9.820E-13	4.953E-01	2.700E-11	8.780E-10	4.974E-01	8.010E-09
308	1.855E-11	4.871E-01	4.395E-10	1.280E-09	4.907E-01	2.630E-08	2.110E-08	4.957E-01	3.820E-07	3.670E-13	4.917E-01	3.060E-11	4.730E-10	4.954E-01	9.770E-09
309	7.512E-12	4.920E-01	3.648E-11	9.130E-10	4.942E-01	3.980E-09	2.820E-08	4.973E-01	1.040E-07	2.170E-13	4.948E-01	1.680E-12	3.380E-10	4.971E-01	1.480E-09
310	3.211E-13	4.933E-01	9.570E-13	9.890E-11	4.952E-01	2.720E-10	7.410E-09	4.978E-01	1.830E-08	7.000E-15	4.957E-01	2.850E-14	3.680E-11	4.976E-01	1.020E-10
311	2.331E-10	4.917E-01	2.293E-09	1.460E-08	4.940E-01	1.230E-07	4.930E-08	4.972E-01	3.640E-07	5.530E-12	4.946E-01	1.630E-10	5.370E-09	4.970E-01	4.570E-08
312	0.000	0.000	0.000	0.000	0.000	0.000	0.000	0.000	0.000	0.000	0.000	0.000	0.000	0.000	0.000
313	0.000	0.000	0.000	0.000	0.000	0.000	0.000	0.000	0.000	0.000	0.000	0.000	0.000	0.000	0.000
314	0.000	0.000	0.000	0.000	0.000	0.000	0.000	0.000	0.000	0.000	0.000	0.000	0.000	0.000	0.000
315	0.000	0.000	0.000	0.000	0.000	0.000	0.000	0.000	0.000	0.000	0.000	0.000	0.000	0.000	0.000
316	0.000	0.000	0.000	0.000	0.000	0.000	0.000	0.000	0.000	0.000	0.000	0.000	0.000	0.000	0.000
317	0.000	0.000	0.000	0.000	0.000	0.000	0.000	0.000	0.000	0.000	0.000	0.000	0.000	0.000	0.000
318	0.000	0.000	0.000	0.000	0.000	0.000	0.000	0.000	0.000	0.000	0.000	0.000	0.000	0.000	0.000
319	0.000	0.000	0.000	0.000	0.000	0.000	0.000	0.000	0.000	0.000	0.000	0.000	0.000	0.000	0.000
320	0.000	0.000	0.000	0.000	0.000	0.000	0.000	0.000	0.000	0.000	0.000	0.000	0.000	0.000	0.000
321	0.000	0.000	0.000	0.000	0.000	0.000	0.000	0.000	0.000	0.000	0.000	0.000	0.000	0.000	0.000
322	0.000	0.000	0.000	0.000	0.000	0.000	0.000	0.000	0.000	0.000	0.000	0.000	0.000	0.000	0.000
323	0.000	0.000	0.000	0.000	0.000	0.000	0.000	0.000	0.000	0.000	0.000	0.000	0.000	0.000	0.000
324	0.000	0.000	0.000	0.000	0.000	0.000	0.000	0.000	0.000	0.000	0.000	0.000	0.000	0.000	0.000
325	0.000	0.000	0.000	0.000	0.000	0.000	0.000	0.000	0.000	0.000	0.000	0.000	0.000	0.000	0.000
326	0.000	0.000	0.000	0.000	0.000	0.000	0.000	0.000	0.000	0.000	0.000	0.000	0.000	0.000	0.000
327	0.000	0.000	0.000	0.000	0.000	0.000	0.000	0.000	0.000	0.000	0.000	0.000	0.000	0.000	0.000
328	0.000	0.000	0.000	0.000	0.000	0.000	0.000	0.000	0.000	0.000	0.000	0.000	0.000	0.000	0.000
329	0.000	0.000	0.000	0.000	0.000	0.000	0.000	0.000	0.000	0.000	0.000	0.000	0.000	0.000	0.000
330	0.000	0.000	0.000	0.000	0.000	0.000	0.000	0.000	0.000	0.000	0.000	0.000	0.000	0.000	0.000
331	0.000	0.000	0.000	0.000	0.000	0.000	0.000	0.000	0.000	0.000	0.000	0.000	0.000	0.000	0.000
332	0.000	0.000	0.000	0.000	0.000	0.000	0.000	0.000	0.000	0.000	0.000	0.000	0.000	0.000	0.000
333	2.523E-11	4.889E-01	1.951E-10	2.890E-09	4.919E-01	2.030E-08	1.630E-08	4.963E-01	1.100E-07	5.430E-13	4.928E-01	8.820E-12	1.060E-09	4.959E-01	7.560E-09
334	4.965E-11	4.917E-01	5.139E-10	3.100E-09	4.940E-01	2.760E-08	4.920E-08	4.972E-01	3.650E-07	1.180E-12	4.946E-01	3.650E-11	1.140E-09	4.970E-01	1.020E-08
335	1.855E-11	4.871E-01	4.395E-10	1.280E-09	4.907E-01	2.630E-08	2.110E-08	4.957E-01	3.820E-07	3.670E-13	4.917E-01	3.060E-11	4.730E-10	4.954E-01	9.770E-09
336	1.855E-11	4.871E-01	4.395E-10	1.280E-09	4.907E-01	2.630E-08	2.110E-08	4.957E-01	3.820E-07	3.670E-13	4.917E-01	3.060E-11	4.730E-10	4.954E-01	9.770E-09
337	3.385E-11	4.926E-01	3.646E-10	2.380E-09	4.947E-01	2.160E-08	4.180E-08	4.975E-01	3.200E-07	9.820E-13	4.953E-01	2.700E-11	8.780E-10	4.974E-01	8.010E-09
338	2.428E-12	4.906E-01	1.970E-11	3.400E-10	4.932E-01	2.450E-09	1.250E-08	4.968E-01	7.270E-08	4.950E-14	4.939E-01	8.640E-13	1.260E-10	4.966E-01	9.130E-10
339	2.045E-11	4.889E-01	4.772E-10	1.370E-09	4.920E-01	2.800E-08	2.220E-08	4.963E-01	3.960E-07	3.820E-13	4.928E-01	3.290E-11	5.010E-10	4.960E-01	1.040E-08
340	1.667E-12	4.939E-01	7.612E-12	2.960E-10	4.956E-01	1.180E-09	1.390E-08	4.979E-01	4.470E-08	3.770E-14	4.960E-01	3.070E-13	1.090E-10	4.978E-01	4.410E-10
341	4.030E-12	4.886E-01	2.934E-11	5.300E-10	4.918E-01	3.570E-09	1.670E-08	4.962E-01	1.020E-07	1.170E-13	4.926E-01	1.290E-12	1.960E-10	4.959E-01	1.330E-09
342	2.045E-11	4.889E-01	4.772E-10	1.370E-09	4.920E-01	2.800E-08	2.220E-08	4.963E-01	3.960E-07	3.820E-13	4.928E-01	3.290E-11	5.010E-10	4.960E-01	1.040E-08
343	4.395E-11	4.897E-01	3.641E-10	2.890E-09	4.925E-01	2.150E-08	4.990E-08	4.965E-01	3.010E-07	9.770E-13	4.933E-01	1.960E-11	1.060E-09	4.962E-01	7.990E-09
344	7.512E-12	4.920E-01	3.648E-11	9.130E-10	4.942E-01	3.980E-09	2.820E-08	4.973E-01	1.040E-07	2.170E-13	4.948E-01	1.680E-12	3.380E-10	4.971E-01	1.480E-09
345	1.855E-11	4.871E-01	4.395E-10	1.280E-09	4.907E-01	2.630E-08	2.110E-08	4.957E-01	3.820E-07	3.670E-13	4.917E-01	3.060E-11	4.730E-10	4.954E-01	9.770E-09
346	4.658E-12	4.889E-01	4.347E-11	5.380E-10	4.919E-01	4.510E-09	1.630E-08	4.963E-01	1.100E-07	1.010E-13	4.928E-01	1.970E-12	1.980E-10	4.960E-01	1.680E-09
347	4.965E-11	4.917E-01	5.139E-10	3.100E-09	4.940E-01	2.760E-08	4.920E-08	4.972E-01	3.650E-07	1.180E-12	4.946E-01	3.650E-11	1.140E-09	4.970E-01	1.020E-08
348	4.965E-11	4.917E-01	5.139E-10	3.100E-09	4.940E-01	2.760E-08	4.920E-08	4.972E-01	3.650E-07	1.180E-12	4.946E-01	3.650E-11	1.140E-09	4.970E-01	1.020E-08
349	4.965E-11	4.917E-01	5.139E-10	3.100E-09	4.940E-01	2.760E-08	4.920E-08	4.972E-01	3.650E-07	1.180E-12	4.946E-01	3.650E-11	1.140E-09	4.970E-01	1.020E-08
350	4.030E-12	4.886E-01	2.934E-11	5.300E-10	4.918E-01	3.570E-09	1.670E-08	4.962E-01	1.020E-07	1.170E-13	4.926E-01	1.290E-12	1.960E-10	4.959E-01	1.330E-09
351	4.658E-12	4.889E-01	4.347E-11	5.380E-10	4.919E-01	4.510E-09	1.630E-08	4.963E-01	1.100E-07	1.010E-13	4.928E-01	1.970E-12	1.980E-10	4.960E-01	1.680E-09
352	2.492E-12	4.899E-01	2.237E-11	3.360E-10	4.927E-01	2.720E-09	1.200E-08	4.966E-01	7.770E-08	4.890E-14	4.934E-01	9.640E-13	1.240E-10	4.963E-01	1.010E-09
353	1.001E-14	4.971E-01	2.335E-14	7.620E-12	4.979E-01	1.680E-11	1.400E-09	4.990E-01	2.820E-09	1.600E-16	4.981E-01	4.860E-16	2.850E-12	4.989E-01	6.270E-12
354	2.045E-11	4.889E-01	4.772E-10	1.370E-09	4.920E-01	2.800E-08	2.220E-08	4.963E-01	3.960E-07	3.820E-13	4.928E-01	3.290E-11	5.010E-10	4.960E-01	1.040E-08
355	6.372E-11	4.893E-01	7.126E-10	3.660E-09	4.922E-01	3.690E-08	5.420E-08	4.964E-01	4.510E-07	1.560E-12	4.930E-01	3.950E-11	1.330E-09	4.961E-01	1.370E-08
356	3.211E-13	4.933E-01	9.570E-13	9.890E-11	4.952E-01	2.720E-10	7.410E-09	4.978E-01	1.830E-08	7.000E-15	4.957E-01	2.850E-14	3.680E-11	4.976E-01	1.020E-10
357	3.064E-15	4.997E-01	1.232E-14	2.560E-12	4.998E-01	9.200E-12	5.850E-10	4.999E-01	1.650E-09	4.100E-17	4.998E-01	2.600E-16	9.590E-13	4.999E-01	3.430E-12
358	1.667E-12	4.939E-01	7.612E-12	2.960E-10	4.956E-01	1.180E-09	1.390E-08	4.979E-01	4.470E-08	3.770E-14	4.960E-01	3.070E-13	1.090E-10	4.978E-01	4.410E-10
359	1.583E-12	4.902E-01	1.471E-11	2.370E-10	4.929E-01	1.990E-09	9.230E-09	4.967E-01	6.330E-08	2.910E-14	4.937E-01	6.120E-13	8.730E-11	4.964E-01	7.420E-10
360	7.512E-12	4.920E-01	3.648E-11	9.130E-10	4.942E-01	3.980E-09	2.820E-08	4.973E-01	1.040E-07	2.170E-13	4.948E-01	1.680E-12	3.380E-10	4.971E-01	1.480E-09
361	3.385E-11	4.926E-01	3.646E-10	2.380E-09	4.947E-01	2.160E-08	4.180E-08	4.975E-01	3.200E-07	9.820E-13	4.953E-01	2.700E-11	8.780E-10	4.974E-01	8.010E-09
362	4.658E-12	4.889E-01	4.347E-11	5.380E-10	4.919E-01	4.510E-09	1.630E-08	4.963E-01	1.100E-07	1.010E-13	4.928E-01	1.970E-12	1.980E-10	4.960E-01	1.680E-09
363	1.667E-12	4.939E-01	7.612E-12	2.960E-10	4.956E-01	1.180E-09	1.390E-08	4.979E-01	4.470E-08	3.770E-14	4.960E-01	3.070E-13	1.090E-10	4.978E-01	4.410E-10
364	6.956E-13	4.953E-01	2.872E-12	1.580E-10	4.966E-01	6.100E-10	8.740E-09	4.984E-01	3.050E-08	1.540E-14	4.969E-01	1.110E-13	5.910E-11	4.983E-01	2.270E-10
365	2.492E-12	4.899E-01	2.237E-11	3.360E-10	4.927E-01	2.720E-09	1.200E-08	4.966E-01	7.770E-08	4.890E-14	4.934E-01	9.640E-13	1.240E-10	4.963E-01	1.010E-09
366	1.667E-12	4.939E-01	7.612E-12	2.960E-10	4.956E-01	1.180E-09	1.390E-08	4.979E-01	4.470E-08	3.770E-14	4.960E-01	3.070E-13	1.090E-10	4.978E-01	4.410E-10
367	2.428E-12	4.906E-01	1.970E-11	3.400E-10	4.932E-01	2.450E-09	1.250E-08	4.968E-01	7.270E-08	4.950E-14	4.939E-01	8.640E-13	1.260E-10	4.966E-01	9.130E-10
368	1.855E-11	4.871E-01	4.395E-10	1.280E-09	4.907E-01	2.630E-08	2.110E-08	4.957E-01	3.820E-07	3.670E-13	4.917E-01	3.060E-11	4.730E-10	4.954E-01	9.770E-09
369	2.428E-12	4.906E-01	1.970E-11	3.400E-10	4.932E-01	2.450E-09	1.250E-08	4.968E-01	7.270E-08	4.950E-14	4.939E-01	8.640E-13	1.260E-10	4.966E-01	9.130E-10
370	1.667E-12	4.939E-01	7.612E-12	2.960E-10	4.956E-01	1.180E-09	1.390E-08	4.979E-01	4.470E-08	3.770E-14	4.960E-01	3.070E-13	1.090E-10	4.978E-01	4.410E-10
371	3.064E-15	4.997E-01	1.232E-14	2.560E-12	4.998E-01	9.200E-12	5.850E-10	4.999E-01	1.650E-09	4.100E-17	4.998E-01	2.600E-16	9.590E-13	4.999E-01	3.430E-12
372	1.855E-11	4.871E-01	4.395E-10	1.280E-09	4.907E-01	2.630E-08	2.110E-08	4.957E-01	3.820E-07	3.670E-13	4.917E-01	3.060E-11	4.730E-10	4.954E-01	9.770E-09
373	1.667E-12	4.939E-01	7.612E-12	2.960E-10	4.956E-01	1.180E-09	1.390E-08	4.979E-01	4.470E-08	3.770E-14	4.960E-01	3.070E-13	1.090E-10	4.978E-01	4.410E-10
374	4.395E-11	4.897E-01	3.641E-10	2.890E-09	4.925E-01	2.150E-08	4.990E-08	4.965E-01	3.010E-07	9.770E-13	4.933E-01	1.960E-11	1.060E-09	4.962E-01	7.990E-09
375	6.956E-13	4.953E-01	2.872E-12	1.580E-10	4.966E-01	6.100E-10	8.740E-09	4.984E-01	3.050E-08	1.540E-14	4.969E-01	1.110E-13	5.910E-11	4.983E-01	2.270E-10
376	4.965E-11	4.917E-01	5.139E-10	3.100E-09	4.940E-01	2.760E-08	4.920E-08	4.972E-01	3.650E-07	1.180E-12	4.946E-01	3.650E-11	1.140E-09	4.970E-01	1.020E-08
377	3.064E-15	4.997E-01	1.232E-14	2.560E-12	4.998E-01	9.200E-12	5.850E-10	4.999E-01	1.650E-09	4.100E-17	4.998E-01	2.600E-16	9.590E-13	4.999E-01	3.430E-12
378	6.372E-11	4.893E-01	7.126E-10	3.660E-09	4.922E-01	3.690E-08	5.420E-08	4.964E-01	4.510E-07	1.560E-12	4.930E-01	3.950E-11	1.330E-09	4.961E-01	1.370E-08
379	6.372E-11	4.893E-01	7.126E-10	3.660E-09	4.922E-01	3.690E-08	5.420E-08	4.964E-01	4.510E-07	1.560E-12	4.930E-01	3.950E-11	1.330E-09	4.961E-01	1.370E-08
380	2.492E-12	4.899E-01	2.237E-11	3.360E-10	4.927E-01	2.720E-09	1.200E-08	4.966E-01	7.770E-08	4.890E-14	4.934E-01	9.640E-13	1.240E-10	4.963E-01	1.010E-09
381	4.395E-11	4.897E-01	3.641E-10	2.890E-09	4.925E-01	2.150E-08	4.990E-08	4.965E-01	3.010E-07	9.770E-13	4.933E-01	1.960E-11	1.060E-09	4.962E-01	7.990E-09
382	1.583E-12	4.902E-01	1.471E-11	2.370E-10	4.929E-01	1.990E-09	9.230E-09	4.967E-01	6.330E-08	2.910E-14	4.937E-01	6.120E-13	8.730E-11	4.964E-01	7.420E-10
383	3.211E-13	4.933E-01	9.570E-13	9.890E-11	4.952E-01	2.720E-10	7.410E-09	4.978E-01	1.830E-08	7.000E-15	4.957E-01	2.850E-14	3.680E-11	4.976E-01	1.020E-10
384	2.492E-12	4.899E-01	2.237E-11	3.360E-10	4.927E-01	2.720E-09	1.200E-08	4.966E-01	7.770E-08	4.890E-14	4.934E-01	9.640E-13	1.240E-10	4.963E-01	1.010E-09
385	3.385E-11	4.926E-01	3.646E-10	2.380E-09	4.947E-01	2.160E-08	4.180E-08	4.975E-01	3.200E-07	9.820E-13	4.953E-01	2.700E-11	8.780E-10	4.974E-01	8.010E-09
386	4.395E-11	4.897E-01	3.641E-10	2.890E-09	4.925E-01	2.150E-08	4.990E-08	4.965E-01	3.010E-07	9.770E-13	4.933E-01	1.960E-11	1.060E-09	4.962E-01	7.990E-09
387	4.965E-11	4.917E-01	5.139E-10	3.100E-09	4.940E-01	2.760E-08	4.920E-08	4.972E-01	3.650E-07	1.180E-12	4.946E-01	3.650E-11	1.140E-09	4.970E-01	1.020E-08
388	2.492E-12	4.899E-01	2.237E-11	3.360E-10	4.927E-01	2.720E-09	1.200E-08	4.966E-01	7.770E-08	4.890E-14	4.934E-01	9.640E-13	1.240E-10	4.963E-01	1.010E-09
389	3.824E-13	4.990E-01	3.228E-12	8.180E-11	4.993E-01	6.170E-10	4.470E-09	4.996E-01	2.810E-08	6.010E-15	4.994E-01	1.450E-13	3.050E-11	4.996E-01	2.290E-10
390	4.965E-11	4.917E-01	5.139E-10	3.100E-09	4.940E-01	2.760E-08	4.920E-08	4.972E-01	3.650E-07	1.180E-12	4.946E-01	3.650E-11	1.140E-09	4.970E-01	1.020E-08
391	4.166E-13	4.916E-01	3.988E-12	8.740E-11	4.939E-01	7.650E-10	4.880E-09	4.972E-01	3.390E-08	7.340E-15	4.946E-01	1.340E-13	3.210E-11	4.969E-01	2.850E-10
392	4.395E-11	4.897E-01	3.641E-10	2.890E-09	4.925E-01	2.150E-08	4.990E-08	4.965E-01	3.010E-07	9.770E-13	4.933E-01	1.960E-11	1.060E-09	4.962E-01	7.990E-09
393	4.030E-12	4.886E-01	2.934E-11	5.300E-10	4.918E-01	3.570E-09	1.670E-08	4.962E-01	1.020E-07	1.170E-13	4.926E-01	1.290E-12	1.960E-10	4.959E-01	1.330E-09
394	3.385E-11	4.926E-01	3.646E-10	2.380E-09	4.947E-01	2.160E-08	4.180E-08	4.975E-01	3.200E-07	9.820E-13	4.953E-01	2.700E-11	8.780E-10	4.974E-01	8.010E-09
395	7.512E-12	4.920E-01	3.648E-11	9.130E-10	4.942E-01	3.980E-09	2.820E-08	4.973E-01	1.040E-07	2.170E-13	4.948E-01	1.680E-12	3.380E-10	4.971E-01	1.480E-09
396	3.385E-11	4.926E-01	3.646E-10	2.380E-09	4.947E-01	2.160E-08	4.180E-08	4.975E-01	3.200E-07	9.820E-13	4.953E-01	2.700E-11	8.780E-10	4.974E-01	8.010E-09
397	2.428E-12	4.906E-01	1.970E-11	3.400E-10	4.932E-01	2.450E-09	1.250E-08	4.968E-01	7.270E-08	4.950E-14	4.939E-01	8.640E-13	1.260E-10	4.966E-01	9.130E-10
398	3.824E-13	4.990E-01	3.228E-12	8.180E-11	4.993E-01	6.170E-10	4.470E-09	4.996E-01	2.810E-08	6.010E-15	4.994E-01	1.450E-13	3.050E-11	4.996E-01	2.290E-10
399	7.512E-12	4.920E-01	3.648E-11	9.130E-10	4.942E-01	3.980E-09	2.820E-08	4.973E-01	1.040E-07	2.170E-13	4.948E-01	1.680E-12	3.380E-10	4.971E-01	1.480E-09
400	2.492E-12	4.899E-01	2.237E-11	3.360E-10	4.927E-01	2.720E-09	1.200E-08	4.966E-01	7.770E-08	4.890E-14	4.934E-01	9.640E-13	1.240E-10	4.963E-01	1.010E-09
401	4.166E-13	4.916E-01	3.988E-12	8.740E-11	4.939E-01	7.650E-10	4.880E-09	4.972E-01	3.390E-08	7.340E-15	4.946E-01	1.340E-13	3.210E-11	4.969E-01	2.850E-10
402	1.667E-12	4.939E-01	7.612E-12	2.960E-10	4.956E-01	1.180E-09	1.390E-08	4.979E-01	4.470E-08	3.770E-14	4.960E-01	3.070E-13	1.090E-10	4.978E-01	4.410E-10
403	1.667E-12	4.939E-01	7.612E-12	2.960E-10	4.956E-01	1.180E-09	1.390E-08	4.979E-01	4.470E-08	3.770E-14	4.960E-01	3.070E-13	1.090E-10	4.978E-01	4.410E-10
404	2.045E-11	4.889E-01	4.772E-10	1.370E-09	4.920E-01	2.800E-08	2.220E-08	4.963E-01	3.960E-07	3.820E-13	4.928E-01	3.290E-11	5.010E-10	4.960E-01	1.040E-08
405	2.045E-11	4.889E-01	4.772E-10	1.370E-09	4.920E-01	2.800E-08	2.220E-08	4.963E-01	3.960E-07	3.820E-13	4.928E-01	3.290E-11	5.010E-10	4.960E-01	1.040E-08
406	6.956E-13	4.953E-01	2.872E-12	1.580E-10	4.966E-01	6.100E-10	8.740E-09	4.984E-01	3.050E-08	1.540E-14	4.969E-01	1.110E-13	5.910E-11	4.983E-01	2.270E-10
407	4.395E-11	4.897E-01	3.641E-10	2.890E-09	4.925E-01	2.150E-08	4.990E-08	4.965E-01	3.010E-07	9.770E-13	4.933E-01	1.960E-11	1.060E-09	4.962E-01	7.990E-09
408	3.385E-11	4.926E-01	3.646E-10	2.380E-09	4.947E-01	2.160E-08	4.180E-08	4.975E-01	3.200E-07	9.820E-13	4.953E-01	2.700E-11	8.780E-10	4.974E-01	8.010E-09
409	1.583E-12	4.902E-01	1.471E-11	2.370E-10	4.929E-01	1.990E-09	9.230E-09	4.967E-01	6.330E-08	2.910E-14	4.937E-01	6.120E-13	8.730E-11	4.964E-01	7.420E-10
410	6.372E-11	4.893E-01	7.126E-10	3.660E-09	4.922E-01	3.690E-08	5.420E-08	4.964E-01	4.510E-07	1.560E-12	4.930E-01	3.950E-11	1.330E-09	4.961E-01	1.370E-08
411	6.956E-13	4.953E-01	2.872E-12	1.580E-10	4.966E-01	6.100E-10	8.740E-09	4.984E-01	3.050E-08	1.540E-14	4.969E-01	1.110E-13	5.910E-11	4.983E-01	2.270E-10
412	4.658E-12	4.889E-01	4.347E-11	5.380E-10	4.919E-01	4.510E-09	1.630E-08	4.963E-01	1.100E-07	1.010E-13	4.928E-01	1.970E-12	1.980E-10	4.960E-01	1.680E-09
413	4.395E-11	4.897E-01	3.641E-10	2.890E-09	4.925E-01	2.150E-08	4.990E-08	4.965E-01	3.010E-07	9.770E-13	4.933E-01	1.960E-11	1.060E-09	4.962E-01	7.990E-09
414	1.001E-14	4.971E-01	2.335E-14	7.620E-12	4.979E-01	1.680E-11	1.400E-09	4.990E-01	2.820E-09	1.600E-16	4.981E-01	4.860E-16	2.850E-12	4.989E-01	6.270E-12
415	4.395E-11	4.897E-01	3.641E-10	2.890E-09	4.925E-01	2.150E-08	4.990E-08	4.965E-01	3.010E-07	9.770E-13	4.933E-01	1.960E-11	1.060E-09	4.962E-01	7.990E-09
416	7.512E-12	4.920E-01	3.648E-11	9.130E-10	4.942E-01	3.980E-09	2.820E-08	4.973E-01	1.040E-07	2.170E-13	4.948E-01	1.680E-12	3.380E-10	4.971E-01	1.480E-09

## Sheet: TableS5
Table S5. Posterior probabilities testing for convergence in each site of the EDAR coding sequence using the PCOC method.
	Aquatic (pinnipeds, cetaceans, manatee, otters)			Aquatic (pinnipeds, cetaceans, manatee)			Fasting lactation			Loss of external ear			Loss of fur
Sites	PCOC	PC	OC	PCOC	PC	OC	PCOC	PC	OC	PCOC	PC	OC	PCOC	PC	OC
1	0.000	0.000	0.000	0.000	0.000	0.000	0.000	0.000	0.000	0.000	0.000	0.000	0.000	0.000	0.000
2	0.000	0.000	0.000	0.000	0.000	0.000	0.000	0.000	0.000	0.000	0.000	0.000	0.000	0.000	0.000
3	0.000	0.000	0.000	0.000	0.000	0.000	0.000	0.000	0.000	0.000	0.000	0.000	0.000	0.000	0.000
4	0.000	0.000	0.000	0.000	0.000	0.000	0.000	0.000	0.000	0.000	0.000	0.000	0.000	0.000	0.000
5	0.000	0.000	0.000	0.000	0.000	0.000	0.000	0.000	0.000	0.000	0.000	0.000	0.000	0.000	0.000
6	0.000	0.000	0.000	0.000	0.000	0.000	0.000	0.000	0.000	0.000	0.000	0.000	0.000	0.000	0.000
7	0.000	0.000	0.000	0.000	0.000	0.000	0.000	0.000	0.000	0.000	0.000	0.000	0.000	0.000	0.000
8	0.000	0.000	0.000	0.000	0.000	0.000	0.000	0.000	0.000	0.000	0.000	0.000	0.000	0.000	0.000
9	0.000	0.000	0.000	0.000	0.000	0.000	0.000	0.000	0.000	0.000	0.000	0.000	0.000	0.000	0.000
10	0.000	0.000	0.000	0.000	0.000	0.000	0.000	0.000	0.000	0.000	0.000	0.000	0.000	0.000	0.000
11	0.000	0.000	0.000	0.000	0.000	0.000	0.000	0.000	0.000	0.000	0.000	0.000	0.000	0.000	0.000
12	0.000	0.000	0.000	0.000	0.000	0.000	0.000	0.000	0.000	0.000	0.000	0.000	0.000	0.000	0.000
13	0.000	0.000	0.000	0.000	0.000	0.000	0.000	0.000	0.000	0.000	0.000	0.000	0.000	0.000	0.000
14	0.000	0.000	0.000	0.000	0.000	0.000	0.000	0.000	0.000	0.000	0.000	0.000	0.000	0.000	0.000
15	0.000	0.000	0.000	0.000	0.000	0.000	0.000	0.000	0.000	0.000	0.000	0.000	0.000	0.000	0.000
16	0.000	0.000	0.000	0.000	0.000	0.000	0.000	0.000	0.000	0.000	0.000	0.000	0.000	0.000	0.000
17	0.000	0.000	0.000	0.000	0.000	0.000	0.000	0.000	0.000	0.000	0.000	0.000	0.000	0.000	0.000
18	0.000	0.000	0.000	0.000	0.000	0.000	0.000	0.000	0.000	0.000	0.000	0.000	0.000	0.000	0.000
19	0.000	0.000	0.000	0.000	0.000	0.000	0.000	0.000	0.000	0.000	0.000	0.000	0.000	0.000	0.000
20	0.000	0.000	0.000	0.000	0.000	0.000	0.000	0.000	0.000	0.000	0.000	0.000	0.000	0.000	0.000
21	0.000	0.000	0.000	0.000	0.000	0.000	0.000	0.000	0.000	0.000	0.000	0.000	0.000	0.000	0.000
22	0.000	0.000	0.000	0.000	0.000	0.000	0.000	0.000	0.000	0.000	0.000	0.000	0.000	0.000	0.000
23	0.000	0.000	0.000	0.000	0.000	0.000	0.000	0.000	0.000	0.000	0.000	0.000	0.000	0.000	0.000
24	0.000	0.000	0.000	0.000	0.000	0.000	0.000	0.000	0.000	0.000	0.000	0.000	0.000	0.000	0.000
25	0.000	0.000	0.000	0.000	0.000	0.000	0.000	0.000	0.000	0.000	0.000	0.000	0.000	0.000	0.000
26	0.000	0.000	0.000	0.000	0.000	0.000	0.000	0.000	0.000	0.000	0.000	0.000	0.000	0.000	0.000
27	0.000	0.000	0.000	0.000	0.000	0.000	0.000	0.000	0.000	0.000	0.000	0.000	0.000	0.000	0.000
28	0.000	0.000	0.000	0.000	0.000	0.000	0.000	0.000	0.000	0.000	0.000	0.000	0.000	0.000	0.000
29	0.000	0.000	0.000	0.000	0.000	0.000	0.000	0.000	0.000	0.000	0.000	0.000	0.000	0.000	0.000
30	0.000	0.000	0.000	0.000	0.000	0.000	0.000	0.000	0.000	0.000	0.000	0.000	0.000	0.000	0.000
31	0.000	0.000	0.000	0.000	0.000	0.000	0.000	0.000	0.000	0.000	0.000	0.000	0.000	0.000	0.000
32	0.000	0.000	0.000	0.000	0.000	0.000	0.000	0.000	0.000	0.000	0.000	0.000	0.000	0.000	0.000
33	0.000	0.000	0.000	0.000	0.000	0.000	0.000	0.000	0.000	0.000	0.000	0.000	0.000	0.000	0.000
34	0.000	0.000	0.000	0.000	0.000	0.000	0.000	0.000	0.000	0.000	0.000	0.000	0.000	0.000	0.000
35	0.000	0.000	0.000	0.000	0.000	0.000	0.000	0.000	0.000	0.000	0.000	0.000	0.000	0.000	0.000
36	0.000	0.000	0.000	0.000	0.000	0.000	0.000	0.000	0.000	0.000	0.000	0.000	0.000	0.000	0.000
37	3.120E-08	3.263E-01	5.310E-08	3.480E-05	3.263E-01	1.140E-04	1.190E-06	3.024E-01	1.470E-06	8.730E-09	3.282E-01	3.390E-08	5.730E-07	4.642E-01	2.170E-06
38	0.000	0.000	0.000	0.000	0.000	0.000	0.000	0.000	0.000	0.000	0.000	0.000	0.000	0.000	0.000
39	0.000	0.000	0.000	0.000	0.000	0.000	0.000	0.000	0.000	0.000	0.000	0.000	0.000	0.000	0.000
40	0.000	0.000	0.000	0.000	0.000	0.000	0.000	0.000	0.000	0.000	0.000	0.000	0.000	0.000	0.000
41	0.000	0.000	0.000	0.000	0.000	0.000	0.000	0.000	0.000	0.000	0.000	0.000	0.000	0.000	0.000
42	0.000	0.000	0.000	0.000	0.000	0.000	0.000	0.000	0.000	0.000	0.000	0.000	0.000	0.000	0.000
43	0.000	0.000	0.000	0.000	0.000	0.000	0.000	0.000	0.000	0.000	0.000	0.000	0.000	0.000	0.000
44	0.000	0.000	0.000	0.000	0.000	0.000	0.000	0.000	0.000	0.000	0.000	0.000	0.000	0.000	0.000
45	0.000	0.000	0.000	0.000	0.000	0.000	0.000	0.000	0.000	0.000	0.000	0.000	0.000	0.000	0.000
46	0.000	0.000	0.000	0.000	0.000	0.000	0.000	0.000	0.000	0.000	0.000	0.000	0.000	0.000	0.000
47	0.000	0.000	0.000	0.000	0.000	0.000	0.000	0.000	0.000	0.000	0.000	0.000	0.000	0.000	0.000
48	0.000	0.000	0.000	0.000	0.000	0.000	0.000	0.000	0.000	0.000	0.000	0.000	0.000	0.000	0.000
49	0.000	0.000	0.000	0.000	0.000	0.000	0.000	0.000	0.000	0.000	0.000	0.000	0.000	0.000	0.000
50	0.000	0.000	0.000	0.000	0.000	0.000	0.000	0.000	0.000	0.000	0.000	0.000	0.000	0.000	0.000
51	0.000	0.000	0.000	0.000	0.000	0.000	0.000	0.000	0.000	0.000	0.000	0.000	0.000	0.000	0.000
52	0.000	0.000	0.000	0.000	0.000	0.000	0.000	0.000	0.000	0.000	0.000	0.000	0.000	0.000	0.000
53	0.000	0.000	0.000	0.000	0.000	0.000	0.000	0.000	0.000	0.000	0.000	0.000	0.000	0.000	0.000
54	1.560E-09	5.005E-01	1.070E-08	1.620E-05	5.004E-01	9.340E-05	5.730E-05	2.350E-01	4.400E-04	1.130E-06	4.999E-01	7.030E-06	4.480E-06	6.372E-01	2.400E-05
55	1.250E-15	5.978E-01	1.140E-14	1.000E-11	5.975E-01	7.720E-11	1.830E-08	4.986E-01	2.600E-08	2.760E-15	5.966E-01	3.520E-14	6.090E-12	5.956E-01	4.660E-11
56	3.780E-09	4.840E-01	1.340E-08	2.820E-06	4.845E-01	9.760E-06	1.200E-06	4.977E-01	4.000E-06	9.140E-09	4.861E-01	6.810E-08	1.630E-06	4.878E-01	5.790E-06
57	0.000	0.000	0.000	0.000	0.000	0.000	0.000	0.000	0.000	0.000	0.000	0.000	0.000	0.000	0.000
58	0.000	0.000	0.000	0.000	0.000	0.000	0.000	0.000	0.000	0.000	0.000	0.000	0.000	0.000	0.000
59	0.000	0.000	0.000	0.000	0.000	0.000	0.000	0.000	0.000	0.000	0.000	0.000	0.000	0.000	0.000
60	0.000	0.000	0.000	0.000	0.000	0.000	0.000	0.000	0.000	0.000	0.000	0.000	0.000	0.000	0.000
61	0.000	0.000	0.000	0.000	0.000	0.000	0.000	0.000	0.000	0.000	0.000	0.000	0.000	0.000	0.000
62	0.000	0.000	0.000	0.000	0.000	0.000	0.000	0.000	0.000	0.000	0.000	0.000	0.000	0.000	0.000
63	0.000	0.000	0.000	0.000	0.000	0.000	0.000	0.000	0.000	0.000	0.000	0.000	0.000	0.000	0.000
64	0.000	0.000	0.000	0.000	0.000	0.000	0.000	0.000	0.000	0.000	0.000	0.000	0.000	0.000	0.000
65	0.000	0.000	0.000	0.000	0.000	0.000	0.000	0.000	0.000	0.000	0.000	0.000	0.000	0.000	0.000
66	0.000	0.000	0.000	0.000	0.000	0.000	0.000	0.000	0.000	0.000	0.000	0.000	0.000	0.000	0.000
67	0.000	0.000	0.000	0.000	0.000	0.000	0.000	0.000	0.000	0.000	0.000	0.000	0.000	0.000	0.000
68	0.000	0.000	0.000	0.000	0.000	0.000	0.000	0.000	0.000	0.000	0.000	0.000	0.000	0.000	0.000
69	0.000	0.000	0.000	0.000	0.000	0.000	0.000	0.000	0.000	0.000	0.000	0.000	0.000	0.000	0.000
70	0.000	0.000	0.000	0.000	0.000	0.000	0.000	0.000	0.000	0.000	0.000	0.000	0.000	0.000	0.000
71	1.330E-10	4.932E-01	1.250E-10	1.250E-07	4.937E-01	2.160E-07	3.120E-07	4.985E-01	1.200E-06	3.400E-10	4.952E-01	7.090E-10	7.240E-08	4.967E-01	1.290E-07
72	1.470E-08	7.133E-01	5.310E-08	3.120E-05	7.140E-01	9.150E-05	3.170E-07	7.995E-01	1.150E-06	5.080E-08	7.164E-01	2.510E-07	3.130E-05	4.354E-01	5.500E-05
73	2.730E-11	4.794E-01	3.810E-10	2.090E-08	4.802E-01	2.760E-07	7.580E-07	4.967E-01	7.960E-06	7.630E-11	4.826E-01	1.940E-09	1.210E-08	4.851E-01	1.640E-07
74	3.220E-06	7.039E-01	3.630E-05	4.400E-03	7.043E-01	2.530E-02	2.480E-06	4.997E-01	6.090E-06	6.220E-06	7.057E-01	9.750E-05	7.260E-04	7.072E-01	3.090E-03
75	1.870E-14	5.008E-01	1.130E-13	4.310E-10	5.006E-01	3.320E-09	1.120E-08	5.007E-01	9.110E-09	4.050E-14	4.999E-01	2.550E-13	2.610E-10	4.993E-01	2.010E-09
76	5.480E-09	6.950E-01	2.990E-08	1.290E-05	6.958E-01	4.610E-05	1.020E-07	4.980E-01	2.280E-07	1.740E-08	6.983E-01	1.320E-07	7.800E-06	7.009E-01	2.770E-05
77	2.110E-11	4.806E-01	1.830E-10	1.820E-08	4.813E-01	1.510E-07	7.570E-07	4.969E-01	5.010E-06	5.890E-11	4.836E-01	9.030E-10	1.060E-08	4.860E-01	8.860E-08
78	3.930E-11	4.871E-01	3.480E-09	1.830E-07	4.881E-01	5.790E-06	5.150E-08	4.969E-01	2.370E-07	2.460E-11	4.909E-01	4.440E-09	2.220E-09	4.937E-01	4.380E-08
79	1.850E-11	4.013E-01	1.810E-10	1.650E-08	4.017E-01	1.500E-07	7.540E-07	4.969E-01	5.070E-06	4.980E-11	4.030E-01	9.020E-10	9.600E-09	4.044E-01	8.900E-08
80	2.080E-12	4.806E-01	2.200E-11	3.200E-09	4.813E-01	3.150E-08	2.420E-07	4.969E-01	1.880E-06	5.550E-12	4.836E-01	9.700E-11	1.880E-09	4.860E-01	1.890E-08
81	8.730E-11	4.703E-01	6.700E-12	1.110E-07	4.704E-01	3.210E-08	6.220E-08	4.993E-01	1.250E-07	1.760E-10	4.704E-01	2.160E-11	6.510E-08	4.705E-01	1.940E-08
82	6.270E-11	2.817E-01	6.030E-10	1.080E-07	2.818E-01	1.160E-06	4.290E-02	2.918E-01	1.890E-01	2.410E-10	2.821E-01	2.920E-09	6.450E-08	2.824E-01	6.980E-07
83	4.230E-10	4.454E-01	1.340E-09	9.440E-07	4.457E-01	5.210E-06	3.360E-07	4.983E-01	2.800E-06	1.180E-09	4.468E-01	4.650E-09	5.630E-07	4.479E-01	3.140E-06
84	1.450E-15	4.989E-01	5.570E-15	1.590E-11	4.989E-01	5.580E-11	9.370E-09	4.998E-01	2.570E-08	3.100E-15	4.990E-01	1.500E-14	9.620E-12	4.991E-01	3.370E-11
85	3.280E-13	4.920E-01	1.320E-12	9.910E-10	4.923E-01	3.890E-09	1.390E-07	4.987E-01	4.850E-07	9.010E-13	4.932E-01	5.250E-12	5.960E-10	4.942E-01	2.350E-09
86	2.080E-12	4.806E-01	2.200E-11	3.200E-09	4.813E-01	3.150E-08	2.420E-07	4.969E-01	1.880E-06	5.550E-12	4.836E-01	9.700E-11	1.880E-09	4.860E-01	1.890E-08
87	1.110E-12	4.837E-01	9.780E-12	2.050E-09	4.843E-01	1.680E-08	1.900E-07	4.974E-01	1.220E-06	2.870E-12	4.862E-01	4.230E-11	1.220E-09	4.883E-01	1.010E-08
88	2.080E-12	4.806E-01	2.200E-11	3.200E-09	4.813E-01	3.150E-08	2.420E-07	4.969E-01	1.880E-06	5.550E-12	4.836E-01	9.700E-11	1.880E-09	4.860E-01	1.890E-08
89	1.330E-12	4.741E-01	3.110E-10	1.360E-09	4.751E-01	2.730E-07	7.990E-08	4.961E-01	8.350E-06	3.680E-12	4.782E-01	1.970E-09	8.010E-10	4.814E-01	1.620E-07
90	1.520E-11	4.783E-01	1.530E-10	1.350E-08	4.792E-01	1.350E-07	5.070E-07	4.967E-01	4.450E-06	4.050E-11	4.818E-01	9.680E-10	7.970E-09	4.845E-01	8.050E-08
91	1.110E-12	4.837E-01	9.780E-12	2.050E-09	4.843E-01	1.680E-08	1.900E-07	4.974E-01	1.220E-06	2.870E-12	4.862E-01	4.230E-11	1.220E-09	4.883E-01	1.010E-08
92	1.500E-13	4.887E-01	4.560E-13	6.160E-10	4.891E-01	1.750E-09	1.170E-07	4.982E-01	2.960E-07	4.100E-13	4.904E-01	1.510E-12	3.700E-10	4.918E-01	1.060E-09
93	7.700E-13	4.889E-01	3.800E-12	1.820E-09	4.893E-01	8.120E-09	2.150E-07	4.982E-01	7.530E-07	2.130E-12	4.906E-01	1.550E-11	1.080E-09	4.920E-01	4.880E-09
94	5.580E-09	4.312E-01	2.260E-08	1.650E-05	4.315E-01	5.210E-05	4.130E-06	4.985E-01	1.390E-05	1.590E-08	4.326E-01	9.090E-08	9.920E-06	4.338E-01	3.140E-05
95	5.470E-13	3.311E-01	2.200E-12	1.540E-09	3.312E-01	6.120E-09	1.150E-07	4.991E-01	7.040E-07	1.460E-12	3.317E-01	9.250E-12	9.290E-10	3.322E-01	3.690E-09
96	2.560E-11	3.702E-01	3.400E-10	2.160E-08	3.710E-01	2.490E-07	1.220E-06	4.977E-01	1.300E-05	7.420E-11	3.736E-01	1.730E-09	1.260E-08	3.763E-01	1.470E-07
97	1.450E-15	4.989E-01	5.570E-15	1.590E-11	4.989E-01	5.580E-11	9.370E-09	4.998E-01	2.570E-08	3.100E-15	4.990E-01	1.500E-14	9.620E-12	4.991E-01	3.370E-11
98	5.620E-12	4.836E-01	4.590E-11	1.530E-08	4.842E-01	1.190E-07	8.160E-08	4.975E-01	5.280E-07	1.340E-11	4.861E-01	1.630E-10	9.080E-09	4.881E-01	7.190E-08
99	2.270E-11	4.714E-01	2.120E-09	4.690E-08	4.723E-01	3.000E-06	1.520E-07	4.959E-01	3.350E-06	6.780E-11	4.755E-01	9.190E-09	2.790E-08	4.787E-01	1.760E-06
100	1.450E-15	4.989E-01	5.570E-15	1.590E-11	4.989E-01	5.580E-11	9.370E-09	4.998E-01	2.570E-08	3.100E-15	4.990E-01	1.500E-14	9.620E-12	4.991E-01	3.370E-11
101	4.710E-15	4.948E-01	1.060E-14	4.720E-11	4.950E-01	1.030E-10	2.240E-08	4.992E-01	4.440E-08	1.090E-14	4.956E-01	2.830E-14	2.860E-11	4.962E-01	6.200E-11
102	6.510E-10	4.353E-01	1.780E-09	2.940E-06	4.357E-01	7.900E-06	2.730E-07	4.985E-01	6.680E-07	1.740E-09	4.368E-01	5.690E-09	1.770E-06	4.379E-01	4.770E-06
103	1.450E-15	4.989E-01	5.570E-15	1.590E-11	4.989E-01	5.580E-11	9.370E-09	4.998E-01	2.570E-08	3.100E-15	4.990E-01	1.500E-14	9.620E-12	4.991E-01	3.370E-11
104	1.020E-11	4.933E-01	3.710E-11	3.070E-08	4.935E-01	1.050E-07	1.510E-07	4.990E-01	4.160E-07	2.640E-11	4.943E-01	1.540E-10	1.850E-08	4.951E-01	6.320E-08
105	5.470E-15	4.982E-01	4.190E-15	5.410E-11	4.983E-01	4.410E-11	2.490E-08	4.997E-01	2.220E-08	1.200E-14	4.984E-01	1.100E-14	3.260E-11	4.986E-01	2.660E-11
106	3.280E-13	4.920E-01	1.320E-12	9.910E-10	4.923E-01	3.890E-09	1.390E-07	4.987E-01	4.850E-07	9.010E-13	4.932E-01	5.250E-12	5.960E-10	4.942E-01	2.350E-09
107	2.420E-12	3.236E-01	2.580E-11	3.620E-09	3.238E-01	3.690E-08	2.090E-07	4.966E-01	2.180E-06	6.410E-12	3.247E-01	1.140E-10	2.130E-09	3.256E-01	2.210E-08
108	2.080E-12	4.806E-01	2.200E-11	3.200E-09	4.813E-01	3.150E-08	2.420E-07	4.969E-01	1.880E-06	5.550E-12	4.836E-01	9.700E-11	1.880E-09	4.860E-01	1.890E-08
109	4.710E-15	4.948E-01	1.060E-14	4.720E-11	4.950E-01	1.030E-10	2.240E-08	4.992E-01	4.440E-08	1.090E-14	4.956E-01	2.830E-14	2.860E-11	4.962E-01	6.200E-11
110	8.360E-12	4.779E-01	2.090E-10	7.570E-09	4.788E-01	1.840E-07	3.090E-07	4.966E-01	6.260E-06	2.110E-11	4.814E-01	1.320E-09	4.440E-09	4.841E-01	1.090E-07
111	5.260E-12	4.721E-01	9.020E-10	5.220E-09	4.733E-01	6.510E-07	3.890E-07	4.952E-01	1.120E-05	1.710E-11	4.770E-01	4.580E-09	3.080E-09	4.809E-01	3.840E-07
112	4.090E-12	3.523E-01	1.690E-11	7.250E-09	3.526E-01	2.750E-08	4.220E-07	4.981E-01	1.880E-06	1.350E-11	3.535E-01	7.770E-11	4.350E-09	3.545E-01	1.650E-08
113	1.450E-15	4.989E-01	5.570E-15	1.590E-11	4.989E-01	5.580E-11	9.370E-09	4.998E-01	2.570E-08	3.100E-15	4.990E-01	1.500E-14	9.620E-12	4.991E-01	3.370E-11
114	3.280E-13	4.920E-01	1.320E-12	9.910E-10	4.923E-01	3.890E-09	1.390E-07	4.987E-01	4.850E-07	9.010E-13	4.932E-01	5.250E-12	5.960E-10	4.942E-01	2.350E-09
115	8.360E-12	4.779E-01	2.090E-10	7.570E-09	4.788E-01	1.840E-07	3.090E-07	4.966E-01	6.260E-06	2.110E-11	4.814E-01	1.320E-09	4.440E-09	4.841E-01	1.090E-07
116	3.280E-13	4.920E-01	1.320E-12	9.910E-10	4.923E-01	3.890E-09	1.390E-07	4.987E-01	4.850E-07	9.010E-13	4.932E-01	5.250E-12	5.960E-10	4.942E-01	2.350E-09
117	6.320E-09	4.279E-01	2.600E-08	1.850E-05	4.283E-01	5.970E-05	2.180E-07	4.986E-01	7.250E-07	1.800E-08	4.294E-01	1.050E-07	1.110E-05	4.305E-01	3.600E-05
118	4.100E-11	4.729E-01	2.020E-09	7.960E-08	4.738E-01	3.360E-06	9.390E-08	4.963E-01	2.430E-06	1.060E-10	4.767E-01	8.610E-09	4.730E-08	4.798E-01	2.020E-06
119	1.860E-12	4.806E-01	1.420E-11	3.280E-09	4.813E-01	2.400E-08	2.570E-07	4.970E-01	1.680E-06	6.030E-12	4.836E-01	6.180E-11	1.960E-09	4.860E-01	1.440E-08
120	3.170E-11	4.765E-01	4.810E-10	5.270E-08	4.774E-01	7.130E-07	1.890E-07	4.964E-01	2.360E-06	9.820E-11	4.801E-01	2.110E-09	3.130E-08	4.830E-01	4.280E-07
121	1.860E-12	4.806E-01	1.420E-11	3.280E-09	4.813E-01	2.400E-08	2.570E-07	4.970E-01	1.680E-06	6.030E-12	4.836E-01	6.180E-11	1.960E-09	4.860E-01	1.440E-08
122	8.360E-12	4.779E-01	2.090E-10	7.570E-09	4.788E-01	1.840E-07	3.090E-07	4.966E-01	6.260E-06	2.110E-11	4.814E-01	1.320E-09	4.440E-09	4.841E-01	1.090E-07
123	9.800E-09	5.727E-01	7.210E-09	2.820E-05	5.730E-01	2.290E-05	1.400E-07	4.985E-01	4.710E-07	2.820E-08	5.739E-01	2.680E-08	1.710E-05	5.749E-01	1.380E-05
124	1.450E-15	4.989E-01	5.570E-15	1.590E-11	4.989E-01	5.580E-11	9.370E-09	4.998E-01	2.570E-08	3.100E-15	4.990E-01	1.500E-14	9.620E-12	4.991E-01	3.370E-11
125	2.250E-11	4.848E-01	2.560E-10	1.870E-08	4.854E-01	2.020E-07	7.260E-07	4.976E-01	6.200E-06	6.290E-11	4.872E-01	1.650E-09	1.090E-08	4.891E-01	1.200E-07
126	4.710E-15	4.948E-01	1.060E-14	4.720E-11	4.950E-01	1.030E-10	2.240E-08	4.992E-01	4.440E-08	1.090E-14	4.956E-01	2.830E-14	2.860E-11	4.962E-01	6.200E-11
127	1.450E-15	4.989E-01	5.570E-15	1.590E-11	4.989E-01	5.580E-11	9.370E-09	4.998E-01	2.570E-08	3.100E-15	4.990E-01	1.500E-14	9.620E-12	4.991E-01	3.370E-11
128	4.710E-15	4.948E-01	1.060E-14	4.720E-11	4.950E-01	1.030E-10	2.240E-08	4.992E-01	4.440E-08	1.090E-14	4.956E-01	2.830E-14	2.860E-11	4.962E-01	6.200E-11
129	1.960E-11	4.810E-01	1.930E-10	1.710E-08	4.817E-01	1.590E-07	7.240E-07	4.970E-01	5.310E-06	5.230E-11	4.839E-01	9.630E-10	9.910E-09	4.862E-01	9.480E-08
130	2.080E-12	4.806E-01	2.200E-11	3.200E-09	4.813E-01	3.150E-08	2.420E-07	4.969E-01	1.880E-06	5.550E-12	4.836E-01	9.700E-11	1.880E-09	4.860E-01	1.890E-08
131	1.120E-12	4.824E-01	1.120E-11	2.000E-09	4.830E-01	1.880E-08	1.800E-07	4.972E-01	1.320E-06	2.830E-12	4.851E-01	4.790E-11	1.180E-09	4.873E-01	1.130E-08
132	8.750E-12	4.802E-01	2.330E-10	7.710E-09	4.810E-01	2.000E-07	3.080E-07	4.969E-01	6.640E-06	2.110E-11	4.833E-01	1.460E-09	4.470E-09	4.858E-01	1.190E-07
133	3.450E-12	4.858E-01	1.840E-11	5.650E-09	4.863E-01	2.770E-08	4.340E-07	4.977E-01	1.750E-06	1.110E-11	4.880E-01	8.240E-11	3.360E-09	4.897E-01	1.660E-08
134	1.120E-12	4.824E-01	1.120E-11	2.000E-09	4.830E-01	1.880E-08	1.800E-07	4.972E-01	1.320E-06	2.830E-12	4.851E-01	4.790E-11	1.180E-09	4.873E-01	1.130E-08
135	3.280E-13	4.920E-01	1.320E-12	9.910E-10	4.923E-01	3.890E-09	1.390E-07	4.987E-01	4.850E-07	9.010E-13	4.932E-01	5.250E-12	5.960E-10	4.942E-01	2.350E-09
136	3.280E-13	4.920E-01	1.320E-12	9.910E-10	4.923E-01	3.890E-09	1.390E-07	4.987E-01	4.850E-07	9.010E-13	4.932E-01	5.250E-12	5.960E-10	4.942E-01	2.350E-09
137	8.360E-12	4.779E-01	2.090E-10	7.570E-09	4.788E-01	1.840E-07	3.090E-07	4.966E-01	6.260E-06	2.110E-11	4.814E-01	1.320E-09	4.440E-09	4.841E-01	1.090E-07
138	1.500E-13	4.887E-01	4.560E-13	6.160E-10	4.891E-01	1.750E-09	1.170E-07	4.982E-01	2.960E-07	4.100E-13	4.904E-01	1.510E-12	3.700E-10	4.918E-01	1.060E-09
139	1.540E-11	4.870E-01	1.770E-10	1.460E-08	4.875E-01	1.550E-07	6.310E-07	4.980E-01	5.330E-06	4.910E-11	4.890E-01	1.190E-09	8.590E-09	4.906E-01	9.250E-08
140	1.450E-15	4.989E-01	5.570E-15	1.590E-11	4.989E-01	5.580E-11	9.370E-09	4.998E-01	2.570E-08	3.100E-15	4.990E-01	1.500E-14	9.620E-12	4.991E-01	3.370E-11
141	7.170E-13	4.830E-01	7.300E-12	1.410E-09	4.836E-01	1.360E-08	1.390E-07	4.973E-01	1.070E-06	1.750E-12	4.857E-01	3.040E-11	8.360E-10	4.878E-01	8.200E-09
142	7.170E-13	4.830E-01	7.300E-12	1.410E-09	4.836E-01	1.360E-08	1.390E-07	4.973E-01	1.070E-06	1.750E-12	4.857E-01	3.040E-11	8.360E-10	4.878E-01	8.200E-09
143	1.840E-13	4.847E-01	2.030E-12	5.100E-10	4.853E-01	5.270E-09	7.220E-08	4.976E-01	5.810E-07	4.390E-13	4.871E-01	7.230E-12	3.020E-10	4.890E-01	3.170E-09
144	1.770E-12	2.082E-01	1.800E-11	2.980E-09	2.082E-01	3.000E-08	9.870E-08	4.962E-01	2.050E-06	4.430E-12	2.083E-01	7.680E-11	1.750E-09	2.084E-01	1.800E-08
145	1.860E-12	4.806E-01	1.420E-11	3.280E-09	4.813E-01	2.400E-08	2.570E-07	4.970E-01	1.680E-06	6.030E-12	4.836E-01	6.180E-11	1.960E-09	4.860E-01	1.440E-08
146	1.450E-15	4.989E-01	5.570E-15	1.590E-11	4.989E-01	5.580E-11	9.370E-09	4.998E-01	2.570E-08	3.100E-15	4.990E-01	1.500E-14	9.620E-12	4.991E-01	3.370E-11
147	2.080E-12	4.806E-01	2.200E-11	3.200E-09	4.813E-01	3.150E-08	2.420E-07	4.969E-01	1.880E-06	5.550E-12	4.836E-01	9.700E-11	1.880E-09	4.860E-01	1.890E-08
148	3.280E-13	4.920E-01	1.320E-12	9.910E-10	4.923E-01	3.890E-09	1.390E-07	4.987E-01	4.850E-07	9.010E-13	4.932E-01	5.250E-12	5.960E-10	4.942E-01	2.350E-09
149	8.750E-12	4.802E-01	2.330E-10	7.710E-09	4.810E-01	2.000E-07	3.080E-07	4.969E-01	6.640E-06	2.110E-11	4.833E-01	1.460E-09	4.470E-09	4.858E-01	1.190E-07
150	8.750E-12	4.802E-01	2.330E-10	7.710E-09	4.810E-01	2.000E-07	3.080E-07	4.969E-01	6.640E-06	2.110E-11	4.833E-01	1.460E-09	4.470E-09	4.858E-01	1.190E-07
151	7.170E-13	4.830E-01	7.300E-12	1.410E-09	4.836E-01	1.360E-08	1.390E-07	4.973E-01	1.070E-06	1.750E-12	4.857E-01	3.040E-11	8.360E-10	4.878E-01	8.200E-09
152	1.960E-11	4.810E-01	1.930E-10	1.710E-08	4.817E-01	1.590E-07	7.240E-07	4.970E-01	5.310E-06	5.230E-11	4.839E-01	9.630E-10	9.910E-09	4.862E-01	9.480E-08
153	7.700E-13	4.889E-01	3.800E-12	1.820E-09	4.893E-01	8.120E-09	2.150E-07	4.982E-01	7.530E-07	2.130E-12	4.906E-01	1.550E-11	1.080E-09	4.920E-01	4.880E-09
154	2.250E-11	4.848E-01	2.560E-10	1.870E-08	4.854E-01	2.020E-07	7.260E-07	4.976E-01	6.200E-06	6.290E-11	4.872E-01	1.650E-09	1.090E-08	4.891E-01	1.200E-07
155	2.730E-11	4.794E-01	3.810E-10	2.090E-08	4.802E-01	2.760E-07	7.580E-07	4.967E-01	7.960E-06	7.630E-11	4.826E-01	1.940E-09	1.210E-08	4.851E-01	1.640E-07
156	7.700E-13	4.889E-01	3.800E-12	1.820E-09	4.893E-01	8.120E-09	2.150E-07	4.982E-01	7.530E-07	2.130E-12	4.906E-01	1.550E-11	1.080E-09	4.920E-01	4.880E-09
157	4.710E-15	4.948E-01	1.060E-14	4.720E-11	4.950E-01	1.030E-10	2.240E-08	4.992E-01	4.440E-08	1.090E-14	4.956E-01	2.830E-14	2.860E-11	4.962E-01	6.200E-11
158	3.280E-13	4.920E-01	1.320E-12	9.910E-10	4.923E-01	3.890E-09	1.390E-07	4.987E-01	4.850E-07	9.010E-13	4.932E-01	5.250E-12	5.960E-10	4.942E-01	2.350E-09
159	1.860E-12	4.806E-01	1.420E-11	3.280E-09	4.813E-01	2.400E-08	2.570E-07	4.970E-01	1.680E-06	6.030E-12	4.836E-01	6.180E-11	1.960E-09	4.860E-01	1.440E-08
160	5.180E-12	4.925E-01	9.080E-12	1.930E-08	4.927E-01	7.560E-08	4.160E-08	4.990E-01	1.490E-07	1.220E-11	4.934E-01	2.540E-11	1.160E-08	4.941E-01	4.570E-08
161	2.080E-12	4.806E-01	2.200E-11	3.200E-09	4.813E-01	3.150E-08	2.420E-07	4.969E-01	1.880E-06	5.550E-12	4.836E-01	9.700E-11	1.880E-09	4.860E-01	1.890E-08
162	1.490E-09	2.841E-01	4.820E-09	4.170E-06	2.843E-01	1.230E-05	1.090E-06	4.982E-01	3.950E-06	4.020E-09	2.847E-01	1.950E-08	2.500E-06	2.852E-01	7.380E-06
163	1.860E-12	4.806E-01	1.420E-11	3.280E-09	4.813E-01	2.400E-08	2.570E-07	4.970E-01	1.680E-06	6.030E-12	4.836E-01	6.180E-11	1.960E-09	4.860E-01	1.440E-08
164	1.960E-11	4.810E-01	1.930E-10	1.710E-08	4.817E-01	1.590E-07	7.240E-07	4.970E-01	5.310E-06	5.230E-11	4.839E-01	9.630E-10	9.910E-09	4.862E-01	9.480E-08
165	2.080E-12	4.806E-01	2.200E-11	3.200E-09	4.813E-01	3.150E-08	2.420E-07	4.969E-01	1.880E-06	5.550E-12	4.836E-01	9.700E-11	1.880E-09	4.860E-01	1.890E-08
166	1.450E-15	4.989E-01	5.570E-15	1.590E-11	4.989E-01	5.580E-11	9.370E-09	4.998E-01	2.570E-08	3.100E-15	4.990E-01	1.500E-14	9.620E-12	4.991E-01	3.370E-11
167	3.280E-13	4.920E-01	1.320E-12	9.910E-10	4.923E-01	3.890E-09	1.390E-07	4.987E-01	4.850E-07	9.010E-13	4.932E-01	5.250E-12	5.960E-10	4.942E-01	2.350E-09
168	4.710E-15	4.948E-01	1.060E-14	4.720E-11	4.950E-01	1.030E-10	2.240E-08	4.992E-01	4.440E-08	1.090E-14	4.956E-01	2.830E-14	2.860E-11	4.962E-01	6.200E-11
169	1.450E-15	4.989E-01	5.570E-15	1.590E-11	4.989E-01	5.580E-11	9.370E-09	4.998E-01	2.570E-08	3.100E-15	4.990E-01	1.500E-14	9.620E-12	4.991E-01	3.370E-11
170	2.730E-11	4.794E-01	3.810E-10	2.090E-08	4.802E-01	2.760E-07	7.580E-07	4.967E-01	7.960E-06	7.630E-11	4.826E-01	1.940E-09	1.210E-08	4.851E-01	1.640E-07
171	4.710E-15	4.948E-01	1.060E-14	4.720E-11	4.950E-01	1.030E-10	2.240E-08	4.992E-01	4.440E-08	1.090E-14	4.956E-01	2.830E-14	2.860E-11	4.962E-01	6.200E-11
172	3.280E-13	4.920E-01	1.320E-12	9.910E-10	4.923E-01	3.890E-09	1.390E-07	4.987E-01	4.850E-07	9.010E-13	4.932E-01	5.250E-12	5.960E-10	4.942E-01	2.350E-09
173	8.360E-12	4.779E-01	2.090E-10	7.570E-09	4.788E-01	1.840E-07	3.090E-07	4.966E-01	6.260E-06	2.110E-11	4.814E-01	1.320E-09	4.440E-09	4.841E-01	1.090E-07
174	8.360E-12	4.779E-01	2.090E-10	7.570E-09	4.788E-01	1.840E-07	3.090E-07	4.966E-01	6.260E-06	2.110E-11	4.814E-01	1.320E-09	4.440E-09	4.841E-01	1.090E-07
175	1.810E-13	4.978E-01	1.460E-12	5.090E-10	4.979E-01	3.950E-09	7.130E-08	4.996E-01	4.440E-07	4.140E-13	4.981E-01	6.600E-12	3.060E-10	4.984E-01	2.380E-09
176	8.300E-12	4.686E-01	6.310E-10	7.510E-09	4.698E-01	4.560E-07	3.900E-07	4.952E-01	1.120E-05	2.600E-11	4.739E-01	3.210E-09	4.410E-09	4.778E-01	2.700E-07
177	2.080E-12	4.803E-01	2.200E-11	3.200E-09	4.810E-01	3.150E-08	2.420E-07	4.969E-01	1.880E-06	5.550E-12	4.836E-01	9.700E-11	1.880E-09	4.860E-01	1.890E-08
178	1.110E-12	4.835E-01	9.780E-12	2.050E-09	4.841E-01	1.680E-08	1.900E-07	4.974E-01	1.220E-06	2.870E-12	4.862E-01	4.230E-11	1.220E-09	4.882E-01	1.010E-08
179	7.170E-13	4.828E-01	7.310E-12	1.410E-09	4.834E-01	1.360E-08	1.390E-07	4.973E-01	1.070E-06	1.750E-12	4.857E-01	3.040E-11	8.360E-10	4.878E-01	8.200E-09
180	4.710E-15	4.947E-01	1.060E-14	4.720E-11	4.949E-01	1.030E-10	2.240E-08	4.992E-01	4.440E-08	1.090E-14	4.956E-01	2.830E-14	2.860E-11	4.962E-01	6.200E-11
181	7.170E-13	4.828E-01	7.310E-12	1.410E-09	4.834E-01	1.360E-08	1.390E-07	4.973E-01	1.070E-06	1.750E-12	4.857E-01	3.040E-11	8.360E-10	4.878E-01	8.200E-09
182	1.110E-12	4.835E-01	9.780E-12	2.050E-09	4.841E-01	1.680E-08	1.900E-07	4.974E-01	1.220E-06	2.870E-12	4.862E-01	4.230E-11	1.220E-09	4.882E-01	1.010E-08
183	1.540E-11	4.868E-01	1.770E-10	1.460E-08	4.873E-01	1.550E-07	6.310E-07	4.980E-01	5.340E-06	4.910E-11	4.890E-01	1.190E-09	8.590E-09	4.906E-01	9.250E-08
184	8.360E-12	4.776E-01	2.090E-10	7.570E-09	4.785E-01	1.840E-07	3.090E-07	4.966E-01	6.260E-06	2.100E-11	4.814E-01	1.320E-09	4.440E-09	4.841E-01	1.090E-07
185	3.280E-13	4.919E-01	1.320E-12	9.910E-10	4.922E-01	3.890E-09	1.390E-07	4.987E-01	4.850E-07	9.010E-13	4.932E-01	5.250E-12	5.960E-10	4.942E-01	2.350E-09
186	4.510E-11	4.955E-01	2.750E-08	2.580E-07	4.955E-01	7.340E-05	2.130E-08	4.999E-01	1.020E-06	1.380E-10	4.956E-01	1.240E-07	1.550E-07	4.956E-01	4.410E-05
187	2.250E-11	4.846E-01	2.560E-10	1.870E-08	4.852E-01	2.020E-07	7.260E-07	4.976E-01	6.200E-06	6.290E-11	4.872E-01	1.650E-09	1.090E-08	4.890E-01	1.200E-07
188	1.450E-15	4.989E-01	5.570E-15	1.590E-11	4.989E-01	5.580E-11	9.370E-09	4.998E-01	2.570E-08	3.100E-15	4.990E-01	1.500E-14	9.620E-12	4.991E-01	3.370E-11
189	8.360E-12	4.776E-01	2.090E-10	7.570E-09	4.785E-01	1.840E-07	3.090E-07	4.966E-01	6.260E-06	2.100E-11	4.814E-01	1.320E-09	4.440E-09	4.841E-01	1.090E-07
190	3.450E-12	4.856E-01	1.840E-11	5.650E-09	4.861E-01	2.770E-08	4.330E-07	4.977E-01	1.750E-06	1.110E-11	4.880E-01	8.240E-11	3.360E-09	4.897E-01	1.660E-08
191	1.450E-15	4.989E-01	5.570E-15	1.590E-11	4.989E-01	5.580E-11	9.370E-09	4.998E-01	2.570E-08	3.100E-15	4.990E-01	1.500E-14	9.620E-12	4.991E-01	3.370E-11
192	2.730E-11	4.792E-01	3.810E-10	2.090E-08	4.799E-01	2.760E-07	7.570E-07	4.967E-01	7.960E-06	7.620E-11	4.826E-01	1.940E-09	1.210E-08	4.851E-01	1.640E-07
193	2.730E-11	4.792E-01	3.810E-10	2.090E-08	4.799E-01	2.760E-07	7.570E-07	4.967E-01	7.960E-06	7.620E-11	4.826E-01	1.940E-09	1.210E-08	4.851E-01	1.640E-07
194	1.960E-11	4.807E-01	1.930E-10	1.710E-08	4.814E-01	1.590E-07	7.230E-07	4.970E-01	5.310E-06	5.230E-11	4.839E-01	9.640E-10	9.910E-09	4.862E-01	9.480E-08
195	2.360E-15	4.911E-01	5.060E-15	2.820E-11	4.910E-01	5.470E-11	2.980E-07	4.894E-01	4.890E-07	8.350E-14	4.907E-01	1.800E-13	3.150E-11	4.944E-01	3.250E-11
196	4.710E-15	4.947E-01	1.060E-14	4.720E-11	4.949E-01	1.030E-10	2.240E-08	4.992E-01	4.440E-08	1.090E-14	4.956E-01	2.830E-14	2.860E-11	4.962E-01	6.200E-11
197	1.260E-10	2.295E-01	7.880E-10	2.330E-07	2.298E-01	1.440E-06	6.530E-03	2.365E-01	3.270E-02	4.720E-08	2.312E-01	2.960E-07	2.220E-09	4.883E-01	6.340E-09
198	7.700E-13	4.888E-01	3.810E-12	1.820E-09	4.892E-01	8.120E-09	2.150E-07	4.982E-01	7.530E-07	2.130E-12	4.906E-01	1.550E-11	1.080E-09	4.920E-01	4.890E-09
199	1.120E-12	4.822E-01	1.120E-11	2.010E-09	4.828E-01	1.880E-08	1.800E-07	4.972E-01	1.320E-06	2.830E-12	4.851E-01	4.790E-11	1.180E-09	4.873E-01	1.130E-08
200	2.080E-12	4.803E-01	2.200E-11	3.200E-09	4.810E-01	3.150E-08	2.420E-07	4.969E-01	1.880E-06	5.550E-12	4.836E-01	9.700E-11	1.880E-09	4.860E-01	1.890E-08
201	1.450E-15	4.989E-01	5.570E-15	1.590E-11	4.989E-01	5.580E-11	9.370E-09	4.998E-01	2.570E-08	3.100E-15	4.990E-01	1.500E-14	9.620E-12	4.991E-01	3.370E-11
202	1.780E-09	3.645E-01	2.350E-08	6.030E-07	3.673E-01	1.930E-06	2.870E-05	4.961E-01	1.070E-04	3.320E-09	4.986E-01	6.730E-09	5.490E-07	5.026E-01	6.040E-07
203	3.280E-13	4.919E-01	1.320E-12	9.910E-10	4.922E-01	3.890E-09	1.390E-07	4.987E-01	4.850E-07	9.010E-13	4.932E-01	5.250E-12	5.960E-10	4.942E-01	2.350E-09
204	4.620E-06	4.001E-01	4.270E-05	1.800E-08	4.809E-01	1.510E-07	7.500E-07	4.969E-01	5.060E-06	5.820E-11	4.834E-01	9.060E-10	1.050E-08	4.859E-01	8.940E-08
205	1.360E-08	6.273E-01	1.070E-07	3.730E-05	6.282E-01	1.600E-04	1.110E-06	4.987E-01	4.510E-06	2.670E-08	6.313E-01	2.270E-07	6.230E-06	6.342E-01	2.490E-05
206	4.250E-11	4.898E-01	2.220E-10	4.240E-07	4.898E-01	2.040E-06	4.620E-07	4.984E-01	1.780E-06	2.970E-10	4.912E-01	1.760E-09	1.170E-08	4.924E-01	5.770E-08
207	3.280E-13	4.919E-01	1.320E-12	9.910E-10	4.922E-01	3.890E-09	1.390E-07	4.987E-01	4.850E-07	9.010E-13	4.932E-01	5.250E-12	5.960E-10	4.942E-01	2.350E-09
208	1.950E-08	4.576E-01	1.330E-07	3.340E-05	4.580E-01	1.330E-04	1.360E-06	5.005E-01	5.640E-07	4.560E-08	4.594E-01	3.930E-07	8.260E-06	4.607E-01	2.850E-05
209	8.630E-10	3.465E-01	4.600E-09	1.370E-06	3.467E-01	6.880E-06	1.180E-03	4.918E-01	6.480E-03	2.760E-09	3.474E-01	2.060E-08	8.140E-07	3.481E-01	4.130E-06
210	1.960E-11	4.807E-01	1.930E-10	1.710E-08	4.814E-01	1.590E-07	7.230E-07	4.970E-01	5.310E-06	5.230E-11	4.839E-01	9.640E-10	9.910E-09	4.862E-01	9.480E-08
211	9.520E-09	5.050E-01	4.880E-08	2.200E-05	5.055E-01	8.870E-05	2.760E-06	4.975E-01	9.190E-06	2.590E-08	5.071E-01	2.100E-07	1.320E-05	5.087E-01	5.330E-05
212	8.710E-08	5.449E-01	2.050E-06	1.180E-04	5.455E-01	1.630E-03	7.110E-07	4.984E-01	3.060E-06	1.970E-07	5.475E-01	5.810E-06	4.970E-05	5.494E-01	2.500E-04
213	4.890E-14	8.204E-01	1.600E-13	6.030E-10	8.207E-01	1.530E-09	3.300E-02	8.266E-01	2.540E-02	1.190E-13	8.217E-01	4.260E-13	3.640E-10	8.226E-01	9.220E-10
214	4.500E-13	4.875E-01	1.520E-12	8.830E-10	4.880E-01	2.680E-09	1.180E-07	4.981E-01	3.120E-07	1.230E-12	4.896E-01	6.610E-12	5.250E-10	4.911E-01	1.610E-09
215	7.700E-13	4.888E-01	3.810E-12	1.820E-09	4.892E-01	8.120E-09	2.150E-07	4.982E-01	7.530E-07	2.130E-12	4.906E-01	1.550E-11	1.080E-09	4.920E-01	4.890E-09
216	5.090E-13	4.904E-01	3.360E-12	8.960E-10	4.910E-01	5.240E-09	8.170E-08	4.978E-01	3.500E-07	1.820E-12	4.931E-01	1.520E-11	5.360E-10	4.951E-01	3.140E-09
217	3.310E-13	4.927E-01	1.750E-12	1.020E-09	4.930E-01	5.030E-09	1.320E-07	4.989E-01	5.430E-07	9.530E-13	4.939E-01	7.150E-12	6.110E-10	4.948E-01	3.030E-09
218	6.650E-12	4.908E-01	4.120E-11	1.050E-08	4.912E-01	6.230E-08	4.550E-07	4.986E-01	1.580E-06	2.090E-11	4.923E-01	1.200E-10	4.690E-09	4.934E-01	1.990E-08
219	3.450E-12	4.856E-01	1.840E-11	5.650E-09	4.861E-01	2.770E-08	4.330E-07	4.977E-01	1.750E-06	1.110E-11	4.880E-01	8.240E-11	3.360E-09	4.897E-01	1.660E-08
220	7.700E-13	4.888E-01	3.810E-12	1.820E-09	4.892E-01	8.120E-09	2.150E-07	4.982E-01	7.530E-07	2.130E-12	4.906E-01	1.550E-11	1.080E-09	4.920E-01	4.890E-09
221	2.730E-11	4.792E-01	3.810E-10	2.090E-08	4.799E-01	2.760E-07	7.570E-07	4.967E-01	7.960E-06	7.620E-11	4.826E-01	1.940E-09	1.210E-08	4.851E-01	1.640E-07
222	4.350E-12	3.312E-01	1.730E-11	7.620E-09	3.314E-01	2.880E-08	4.440E-07	4.983E-01	1.680E-06	1.400E-11	3.322E-01	7.960E-11	4.560E-09	3.330E-01	1.720E-08
223	4.710E-15	4.947E-01	1.060E-14	4.720E-11	4.949E-01	1.030E-10	2.240E-08	4.992E-01	4.440E-08	1.090E-14	4.956E-01	2.830E-14	2.860E-11	4.962E-01	6.200E-11
224	1.610E-06	3.429E-01	1.940E-06	1.160E-02	3.430E-01	2.290E-02	7.370E-07	5.007E-01	7.860E-07	3.640E-06	3.434E-01	8.040E-06	7.030E-03	3.437E-01	1.400E-02
225	1.500E-13	4.885E-01	4.570E-13	6.160E-10	4.889E-01	1.750E-09	1.170E-07	4.982E-01	2.960E-07	4.100E-13	4.904E-01	1.510E-12	3.700E-10	4.918E-01	1.060E-09
226	8.110E-12	4.913E-01	7.090E-11	2.450E-08	4.919E-01	1.850E-07	7.190E-08	4.977E-01	2.520E-07	1.950E-11	4.942E-01	2.480E-10	1.460E-08	4.963E-01	1.100E-07
227	4.970E-11	2.518E-01	4.870E-10	4.130E-08	2.519E-01	4.010E-07	2.730E-06	4.957E-01	7.510E-05	1.310E-10	2.524E-01	2.430E-09	2.390E-08	2.530E-01	2.380E-07
228	2.130E-09	3.503E-01	2.110E-08	7.100E-06	3.510E-01	5.560E-05	6.520E-08	4.982E-01	6.480E-07	5.170E-09	3.537E-01	7.480E-08	4.250E-06	3.562E-01	3.350E-05
229	1.120E-12	4.822E-01	1.120E-11	2.010E-09	4.828E-01	1.880E-08	1.800E-07	4.972E-01	1.320E-06	2.830E-12	4.851E-01	4.790E-11	1.180E-09	4.873E-01	1.130E-08
230	0.000	0.000	0.000	0.000	0.000	0.000	0.000	0.000	0.000	0.000	0.000	0.000	0.000	0.000	0.000
231	3.620E-11	4.764E-01	6.210E-10	6.200E-08	4.773E-01	9.110E-07	1.920E-07	4.965E-01	2.320E-06	1.100E-10	4.803E-01	2.730E-09	3.680E-08	4.832E-01	5.470E-07
232	1.390E-11	2.113E-01	2.950E-10	1.050E-08	2.120E-01	2.140E-07	1.180E-06	4.999E-01	4.300E-06	1.440E-10	5.005E-01	1.570E-09	2.300E-08	5.003E-01	1.270E-07
233	3.170E-12	5.545E-01	1.240E-11	5.810E-09	5.552E-01	2.060E-08	6.120E-07	4.984E-01	2.150E-06	1.060E-11	5.575E-01	5.730E-11	3.500E-09	5.597E-01	1.240E-08
234	3.120E-13	4.935E-01	1.530E-12	9.610E-10	4.938E-01	4.350E-09	1.340E-07	4.990E-01	5.260E-07	8.950E-13	4.946E-01	6.320E-12	5.760E-10	4.954E-01	2.610E-09
235	1.500E-13	4.885E-01	4.570E-13	6.160E-10	4.889E-01	1.750E-09	1.170E-07	4.982E-01	2.960E-07	4.100E-13	4.904E-01	1.510E-12	3.700E-10	4.918E-01	1.060E-09
236	3.280E-13	4.919E-01	1.320E-12	9.910E-10	4.922E-01	3.890E-09	1.390E-07	4.987E-01	4.850E-07	9.010E-13	4.932E-01	5.250E-12	5.960E-10	4.942E-01	2.350E-09
237	1.840E-13	4.845E-01	2.030E-12	5.110E-10	4.851E-01	5.270E-09	7.210E-08	4.976E-01	5.820E-07	4.380E-13	4.871E-01	7.230E-12	3.020E-10	4.890E-01	3.170E-09
238	2.730E-11	4.792E-01	3.810E-10	2.090E-08	4.799E-01	2.760E-07	7.570E-07	4.967E-01	7.960E-06	7.620E-11	4.826E-01	1.940E-09	1.210E-08	4.851E-01	1.640E-07
239	1.960E-11	4.807E-01	1.930E-10	1.710E-08	4.814E-01	1.590E-07	7.230E-07	4.970E-01	5.310E-06	5.230E-11	4.839E-01	9.640E-10	9.910E-09	4.862E-01	9.480E-08
240	7.700E-13	4.888E-01	3.810E-12	1.820E-09	4.892E-01	8.120E-09	2.150E-07	4.982E-01	7.530E-07	2.130E-12	4.906E-01	1.550E-11	1.080E-09	4.920E-01	4.890E-09
241	1.960E-11	4.807E-01	1.930E-10	1.710E-08	4.814E-01	1.590E-07	7.230E-07	4.970E-01	5.310E-06	5.230E-11	4.839E-01	9.640E-10	9.910E-09	4.862E-01	9.480E-08
242	2.730E-11	4.792E-01	3.810E-10	2.090E-08	4.799E-01	2.760E-07	7.570E-07	4.967E-01	7.960E-06	7.620E-11	4.826E-01	1.940E-09	1.210E-08	4.851E-01	1.640E-07
243	6.390E-12	4.799E-01	3.260E-10	6.750E-09	4.806E-01	2.820E-07	3.540E-07	4.971E-01	8.380E-06	2.270E-11	4.830E-01	2.200E-09	4.000E-09	4.852E-01	1.670E-07
244	1.540E-11	4.868E-01	1.770E-10	1.460E-08	4.873E-01	1.550E-07	6.310E-07	4.980E-01	5.340E-06	4.910E-11	4.890E-01	1.190E-09	8.590E-09	4.906E-01	9.250E-08
245	1.960E-11	4.807E-01	1.930E-10	1.710E-08	4.814E-01	1.590E-07	7.230E-07	4.970E-01	5.310E-06	5.230E-11	4.839E-01	9.640E-10	9.910E-09	4.862E-01	9.480E-08
246	1.810E-13	4.978E-01	1.460E-12	5.090E-10	4.979E-01	3.950E-09	7.130E-08	4.996E-01	4.440E-07	4.140E-13	4.981E-01	6.600E-12	3.060E-10	4.984E-01	2.380E-09
247	3.450E-12	4.856E-01	1.840E-11	5.650E-09	4.861E-01	2.770E-08	4.330E-07	4.977E-01	1.750E-06	1.110E-11	4.880E-01	8.240E-11	3.360E-09	4.897E-01	1.660E-08
248	7.700E-13	4.888E-01	3.810E-12	1.820E-09	4.892E-01	8.120E-09	2.150E-07	4.982E-01	7.530E-07	2.130E-12	4.906E-01	1.550E-11	1.080E-09	4.920E-01	4.890E-09
249	1.140E-11	5.762E-01	1.330E-10	1.090E-08	5.766E-01	1.160E-07	7.730E-07	4.979E-01	4.050E-06	3.610E-11	5.781E-01	8.960E-10	6.380E-09	5.795E-01	6.940E-08
250	8.760E-12	4.800E-01	2.330E-10	7.710E-09	4.807E-01	2.000E-07	3.080E-07	4.969E-01	6.640E-06	2.110E-11	4.833E-01	1.460E-09	4.470E-09	4.858E-01	1.190E-07
251	1.530E-12	4.949E-01	8.130E-12	1.600E-09	4.954E-01	8.120E-09	1.130E-07	4.984E-01	4.510E-07	4.440E-12	4.972E-01	5.350E-11	9.480E-10	4.988E-01	4.840E-09
252	1.860E-12	4.986E-01	8.990E-11	5.650E-09	4.986E-01	2.410E-07	3.480E-08	4.999E-01	8.300E-07	4.490E-12	4.987E-01	4.060E-10	3.400E-09	4.987E-01	1.450E-07
253	1.960E-11	4.807E-01	1.930E-10	1.710E-08	4.814E-01	1.590E-07	7.230E-07	4.970E-01	5.310E-06	5.230E-11	4.839E-01	9.640E-10	9.910E-09	4.862E-01	9.480E-08
254	6.390E-12	4.799E-01	3.260E-10	6.750E-09	4.806E-01	2.820E-07	3.540E-07	4.971E-01	8.380E-06	2.270E-11	4.830E-01	2.200E-09	4.000E-09	4.852E-01	1.670E-07
255	1.350E-11	4.754E-01	2.820E-10	1.220E-08	4.763E-01	2.320E-07	5.610E-07	4.962E-01	6.760E-06	3.860E-11	4.795E-01	1.400E-09	7.110E-09	4.825E-01	1.380E-07
256	4.090E-08	2.994E-01	3.530E-07	5.040E-05	2.997E-01	3.370E-04	7.870E-06	4.984E-01	5.250E-05	1.520E-07	3.010E-01	2.340E-06	3.010E-05	3.022E-01	2.010E-04
257	2.250E-11	4.846E-01	2.560E-10	1.870E-08	4.852E-01	2.020E-07	7.260E-07	4.976E-01	6.200E-06	6.290E-11	4.872E-01	1.650E-09	1.090E-08	4.890E-01	1.200E-07
258	2.730E-11	4.792E-01	3.810E-10	2.090E-08	4.799E-01	2.760E-07	7.570E-07	4.967E-01	7.960E-06	7.620E-11	4.826E-01	1.940E-09	1.210E-08	4.851E-01	1.640E-07
259	1.310E-11	2.879E-01	1.360E-10	1.400E-08	2.882E-01	1.230E-07	7.220E-07	4.985E-01	4.560E-06	4.500E-11	2.894E-01	9.100E-10	8.330E-09	2.905E-01	7.340E-08
260	1.310E-11	2.875E-01	1.360E-10	1.400E-08	2.878E-01	1.230E-07	7.200E-07	4.985E-01	4.550E-06	4.510E-11	2.890E-01	9.110E-10	8.330E-09	2.901E-01	7.360E-08
261	4.120E-13	4.962E-01	1.320E-12	1.130E-09	4.964E-01	3.680E-09	9.890E-08	4.994E-01	1.930E-07	9.890E-13	4.968E-01	5.900E-12	6.840E-10	4.972E-01	2.220E-09
262	8.760E-12	4.800E-01	2.330E-10	7.710E-09	4.807E-01	2.000E-07	3.080E-07	4.969E-01	6.640E-06	2.110E-11	4.833E-01	1.460E-09	4.470E-09	4.858E-01	1.190E-07
263	8.360E-12	4.776E-01	2.090E-10	7.570E-09	4.785E-01	1.840E-07	3.090E-07	4.966E-01	6.260E-06	2.100E-11	4.814E-01	1.320E-09	4.440E-09	4.841E-01	1.090E-07
264	1.540E-11	4.868E-01	1.770E-10	1.460E-08	4.873E-01	1.550E-07	6.310E-07	4.980E-01	5.340E-06	4.910E-11	4.890E-01	1.190E-09	8.590E-09	4.906E-01	9.250E-08
265	6.120E-13	4.850E-01	3.450E-11	1.960E-09	4.850E-01	9.220E-08	1.450E-07	4.994E-01	2.730E-06	1.530E-12	4.848E-01	1.550E-10	1.170E-09	4.846E-01	5.560E-08
266	1.120E-12	4.822E-01	1.120E-11	2.010E-09	4.828E-01	1.880E-08	1.800E-07	4.972E-01	1.320E-06	2.830E-12	4.851E-01	4.790E-11	1.180E-09	4.873E-01	1.130E-08
267	6.790E-13	4.866E-01	2.530E-12	1.930E-09	4.869E-01	7.350E-09	2.860E-07	4.986E-01	1.020E-06	2.040E-12	4.878E-01	9.770E-12	1.150E-09	4.887E-01	4.430E-09
268	3.220E-13	4.797E-01	1.640E-11	6.480E-10	4.806E-01	2.740E-08	8.160E-08	4.963E-01	1.830E-06	8.370E-13	4.838E-01	7.010E-11	3.860E-10	4.869E-01	1.640E-08
269	4.710E-15	4.955E-01	1.070E-14	4.720E-11	4.957E-01	1.030E-10	2.240E-08	4.992E-01	4.440E-08	1.090E-14	4.963E-01	2.840E-14	2.860E-11	4.970E-01	6.210E-11
270	5.480E-08	3.731E-01	3.610E-07	9.310E-05	3.736E-01	5.620E-04	8.820E-07	4.975E-01	4.740E-06	1.950E-07	3.754E-01	1.640E-06	5.550E-05	3.771E-01	3.380E-04
271	2.290E-11	4.832E-01	2.520E-10	2.000E-08	4.839E-01	2.090E-07	7.620E-07	4.969E-01	4.970E-06	6.420E-11	4.864E-01	1.260E-09	1.160E-08	4.889E-01	1.240E-07
272	0.000	0.000	0.000	0.000	0.000	0.000	0.000	0.000	0.000	0.000	0.000	0.000	0.000	0.000	0.000
273	0.000	0.000	0.000	0.000	0.000	0.000	0.000	0.000	0.000	0.000	0.000	0.000	0.000	0.000	0.000
274	0.000	0.000	0.000	0.000	0.000	0.000	0.000	0.000	0.000	0.000	0.000	0.000	0.000	0.000	0.000
275	0.000	0.000	0.000	0.000	0.000	0.000	0.000	0.000	0.000	0.000	0.000	0.000	0.000	0.000	0.000
276	0.000	0.000	0.000	0.000	0.000	0.000	0.000	0.000	0.000	0.000	0.000	0.000	0.000	0.000	0.000
277	0.000	0.000	0.000	0.000	0.000	0.000	0.000	0.000	0.000	0.000	0.000	0.000	0.000	0.000	0.000
278	0.000	0.000	0.000	0.000	0.000	0.000	0.000	0.000	0.000	0.000	0.000	0.000	0.000	0.000	0.000
279	0.000	0.000	0.000	0.000	0.000	0.000	0.000	0.000	0.000	0.000	0.000	0.000	0.000	0.000	0.000
280	0.000	0.000	0.000	0.000	0.000	0.000	0.000	0.000	0.000	0.000	0.000	0.000	0.000	0.000	0.000
281	0.000	0.000	0.000	0.000	0.000	0.000	0.000	0.000	0.000	0.000	0.000	0.000	0.000	0.000	0.000
282	0.000	0.000	0.000	0.000	0.000	0.000	0.000	0.000	0.000	0.000	0.000	0.000	0.000	0.000	0.000
283	0.000	0.000	0.000	0.000	0.000	0.000	0.000	0.000	0.000	0.000	0.000	0.000	0.000	0.000	0.000
284	0.000	0.000	0.000	0.000	0.000	0.000	0.000	0.000	0.000	0.000	0.000	0.000	0.000	0.000	0.000
285	0.000	0.000	0.000	0.000	0.000	0.000	0.000	0.000	0.000	0.000	0.000	0.000	0.000	0.000	0.000
286	0.000	0.000	0.000	0.000	0.000	0.000	0.000	0.000	0.000	0.000	0.000	0.000	0.000	0.000	0.000
287	0.000	0.000	0.000	0.000	0.000	0.000	0.000	0.000	0.000	0.000	0.000	0.000	0.000	0.000	0.000
288	0.000	0.000	0.000	0.000	0.000	0.000	0.000	0.000	0.000	0.000	0.000	0.000	0.000	0.000	0.000
289	0.000	0.000	0.000	0.000	0.000	0.000	0.000	0.000	0.000	0.000	0.000	0.000	0.000	0.000	0.000
290	0.000	0.000	0.000	0.000	0.000	0.000	0.000	0.000	0.000	0.000	0.000	0.000	0.000	0.000	0.000
291	0.000	0.000	0.000	0.000	0.000	0.000	0.000	0.000	0.000	0.000	0.000	0.000	0.000	0.000	0.000
292	0.000	0.000	0.000	0.000	0.000	0.000	0.000	0.000	0.000	0.000	0.000	0.000	0.000	0.000	0.000
293	0.000	0.000	0.000	0.000	0.000	0.000	0.000	0.000	0.000	0.000	0.000	0.000	0.000	0.000	0.000
294	0.000	0.000	0.000	0.000	0.000	0.000	0.000	0.000	0.000	0.000	0.000	0.000	0.000	0.000	0.000
295	0.000	0.000	0.000	0.000	0.000	0.000	0.000	0.000	0.000	0.000	0.000	0.000	0.000	0.000	0.000
296	0.000	0.000	0.000	0.000	0.000	0.000	0.000	0.000	0.000	0.000	0.000	0.000	0.000	0.000	0.000
297	0.000	0.000	0.000	0.000	0.000	0.000	0.000	0.000	0.000	0.000	0.000	0.000	0.000	0.000	0.000
298	0.000	0.000	0.000	0.000	0.000	0.000	0.000	0.000	0.000	0.000	0.000	0.000	0.000	0.000	0.000
299	0.000	0.000	0.000	0.000	0.000	0.000	0.000	0.000	0.000	0.000	0.000	0.000	0.000	0.000	0.000
300	0.000	0.000	0.000	0.000	0.000	0.000	0.000	0.000	0.000	0.000	0.000	0.000	0.000	0.000	0.000
301	0.000	0.000	0.000	0.000	0.000	0.000	0.000	0.000	0.000	0.000	0.000	0.000	0.000	0.000	0.000
302	0.000	0.000	0.000	0.000	0.000	0.000	0.000	0.000	0.000	0.000	0.000	0.000	0.000	0.000	0.000
303	0.000	0.000	0.000	0.000	0.000	0.000	0.000	0.000	0.000	0.000	0.000	0.000	0.000	0.000	0.000
304	0.000	0.000	0.000	0.000	0.000	0.000	0.000	0.000	0.000	0.000	0.000	0.000	0.000	0.000	0.000
305	0.000	0.000	0.000	0.000	0.000	0.000	0.000	0.000	0.000	0.000	0.000	0.000	0.000	0.000	0.000
306	0.000	0.000	0.000	0.000	0.000	0.000	0.000	0.000	0.000	0.000	0.000	0.000	0.000	0.000	0.000
307	0.000	0.000	0.000	0.000	0.000	0.000	0.000	0.000	0.000	0.000	0.000	0.000	0.000	0.000	0.000
308	0.000	0.000	0.000	0.000	0.000	0.000	0.000	0.000	0.000	0.000	0.000	0.000	0.000	0.000	0.000
309	0.000	0.000	0.000	0.000	0.000	0.000	0.000	0.000	0.000	0.000	0.000	0.000	0.000	0.000	0.000
310	0.000	0.000	0.000	0.000	0.000	0.000	0.000	0.000	0.000	0.000	0.000	0.000	0.000	0.000	0.000
311	0.000	0.000	0.000	0.000	0.000	0.000	0.000	0.000	0.000	0.000	0.000	0.000	0.000	0.000	0.000
312	1.160E-13	4.925E-01	2.740E-13	1.510E-09	4.928E-01	3.560E-09	2.370E-08	4.987E-01	3.250E-08	2.660E-13	4.939E-01	6.720E-13	9.130E-10	4.949E-01	2.150E-09
313	1.950E-11	4.835E-01	1.920E-10	1.700E-08	4.842E-01	1.580E-07	7.270E-07	4.970E-01	5.280E-06	5.190E-11	4.867E-01	9.570E-10	9.850E-09	4.891E-01	9.420E-08
314	1.450E-15	4.990E-01	5.590E-15	1.590E-11	4.991E-01	5.590E-11	9.370E-09	4.998E-01	2.570E-08	3.110E-15	4.992E-01	1.510E-14	9.640E-12	4.993E-01	3.380E-11
315	2.460E-15	4.107E-01	9.780E-15	2.480E-11	4.106E-01	9.530E-11	7.710E-09	4.997E-01	4.060E-08	5.250E-15	4.102E-01	2.640E-14	1.500E-11	4.098E-01	5.760E-11
316	7.560E-12	2.044E-01	9.210E-11	1.750E-08	2.045E-01	1.950E-07	5.140E-08	4.983E-01	2.770E-07	2.220E-11	4.941E-01	3.720E-10	1.160E-08	4.956E-01	1.120E-07
317	3.730E-12	3.564E-01	1.660E-11	6.550E-09	3.566E-01	2.650E-08	4.320E-07	4.980E-01	1.770E-06	1.230E-11	3.574E-01	7.560E-11	3.920E-09	3.582E-01	1.590E-08
318	8.050E-11	4.575E-01	2.100E-09	3.420E-07	4.575E-01	5.300E-06	9.070E-08	4.984E-01	1.700E-07	1.500E-10	4.575E-01	3.710E-09	1.330E-07	4.575E-01	1.170E-06
319	4.970E-13	4.439E-01	2.440E-12	4.970E-09	4.438E-01	2.290E-08	2.040E-08	4.992E-01	6.210E-08	1.210E-12	4.435E-01	6.470E-12	3.010E-09	4.433E-01	1.380E-08
320	5.560E-11	7.945E-01	3.720E-10	5.380E-08	7.947E-01	2.730E-07	1.370E-06	5.002E-01	4.090E-07	1.400E-10	7.952E-01	1.040E-09	2.660E-08	7.957E-01	3.970E-08
321	9.400E-13	5.647E-01	9.300E-12	1.730E-09	5.654E-01	1.560E-08	2.030E-07	4.976E-01	1.110E-06	2.380E-12	5.678E-01	3.960E-11	1.020E-09	5.701E-01	9.390E-09
322	1.560E-12	5.684E-01	2.420E-11	3.020E-09	5.690E-01	3.500E-08	3.940E-07	4.971E-01	2.090E-06	5.410E-12	5.708E-01	1.070E-10	1.810E-09	5.725E-01	2.100E-08
323	2.490E-14	2.704E-01	1.240E-13	6.820E-11	2.705E-01	6.110E-10	4.060E-08	5.011E-01	1.340E-07	7.180E-14	2.708E-01	4.140E-13	4.060E-11	2.711E-01	3.690E-10
324	1.410E-12	4.269E-01	1.450E-11	2.370E-09	4.273E-01	2.100E-08	3.060E-07	4.975E-01	1.300E-06	3.820E-12	4.286E-01	6.380E-11	1.400E-09	4.300E-01	1.260E-08
325	3.070E-11	2.545E-01	3.040E-10	2.580E-08	2.546E-01	2.500E-07	6.730E-07	4.958E-01	1.440E-05	8.110E-11	2.549E-01	1.520E-09	1.490E-08	2.553E-01	1.490E-07
326	7.330E-14	4.364E-01	1.450E-13	2.810E-10	4.363E-01	5.630E-10	3.350E-08	4.982E-01	7.680E-08	1.890E-13	4.360E-01	4.180E-13	1.610E-10	4.357E-01	2.930E-10
327	1.710E-11	2.396E-01	1.650E-10	1.640E-08	2.398E-01	1.260E-07	1.360E-06	5.007E-01	5.540E-07	4.760E-11	2.406E-01	6.520E-10	8.150E-09	2.413E-01	3.780E-08
328	0.000	0.000	0.000	0.000	0.000	0.000	0.000	0.000	0.000	0.000	0.000	0.000	0.000	0.000	0.000
329	0.000	0.000	0.000	0.000	0.000	0.000	0.000	0.000	0.000	0.000	0.000	0.000	0.000	0.000	0.000
330	0.000	0.000	0.000	0.000	0.000	0.000	0.000	0.000	0.000	0.000	0.000	0.000	0.000	0.000	0.000
331	0.000	0.000	0.000	0.000	0.000	0.000	0.000	0.000	0.000	0.000	0.000	0.000	0.000	0.000	0.000
332	0.000	0.000	0.000	0.000	0.000	0.000	0.000	0.000	0.000	0.000	0.000	0.000	0.000	0.000	0.000
333	0.000	0.000	0.000	0.000	0.000	0.000	0.000	0.000	0.000	0.000	0.000	0.000	0.000	0.000	0.000
334	0.000	0.000	0.000	0.000	0.000	0.000	0.000	0.000	0.000	0.000	0.000	0.000	0.000	0.000	0.000
335	0.000	0.000	0.000	0.000	0.000	0.000	0.000	0.000	0.000	0.000	0.000	0.000	0.000	0.000	0.000
336	2.450E-09	6.683E-01	2.400E-08	7.810E-09	3.050E-01	3.850E-08	3.920E-07	4.970E-01	2.110E-06	1.540E-11	3.054E-01	1.170E-10	4.610E-09	3.059E-01	2.300E-08
337	6.070E-13	2.836E-01	2.960E-12	1.540E-09	2.837E-01	7.500E-09	1.210E-06	4.977E-01	7.060E-06	1.690E-12	2.841E-01	1.160E-11	9.210E-10	2.846E-01	4.490E-09
338	4.960E-12	4.818E-01	1.960E-11	7.200E-09	4.822E-01	2.800E-08	2.730E-07	4.971E-01	1.600E-06	1.280E-11	4.836E-01	8.620E-11	4.230E-09	4.849E-01	1.680E-08
339	8.300E-13	4.351E-01	7.830E-12	1.670E-09	4.355E-01	1.170E-08	3.630E-07	4.980E-01	8.020E-07	2.320E-12	4.368E-01	3.440E-11	9.990E-10	4.381E-01	7.000E-09
340	1.140E-12	7.928E-01	1.200E-11	1.830E-09	7.935E-01	1.720E-08	3.350E-07	4.979E-01	1.050E-06	3.050E-12	7.960E-01	5.300E-11	1.080E-09	7.984E-01	1.030E-08
341	7.850E-13	4.658E-01	7.680E-12	1.500E-09	4.662E-01	1.300E-08	2.230E-07	4.978E-01	9.400E-07	2.000E-12	4.678E-01	3.270E-11	8.910E-10	4.693E-01	7.790E-09
342	8.810E-13	4.364E-01	5.510E-12	1.610E-09	4.369E-01	9.350E-09	2.500E-07	4.981E-01	6.930E-07	2.200E-12	4.385E-01	2.340E-11	9.530E-10	4.401E-01	5.610E-09
343	2.520E-12	7.256E-01	2.680E-11	3.730E-09	7.264E-01	3.820E-08	1.180E-06	4.979E-01	1.690E-05	6.640E-12	7.292E-01	1.180E-10	2.190E-09	7.318E-01	2.290E-08
344	2.490E-10	2.846E-01	6.460E-09	2.700E-07	2.850E-01	4.940E-06	5.900E-07	4.962E-01	6.620E-06	4.890E-10	2.864E-01	1.750E-08	7.610E-08	2.877E-01	7.990E-07
345	1.570E-09	5.254E-01	6.660E-09	8.950E-06	5.258E-01	2.630E-05	1.150E-07	4.983E-01	2.410E-07	2.730E-09	5.270E-01	1.210E-08	2.720E-06	5.281E-01	7.830E-06
346	2.170E-12	4.795E-01	1.230E-11	3.660E-09	4.803E-01	2.200E-08	2.640E-07	4.969E-01	1.620E-06	7.710E-12	4.830E-01	5.230E-11	2.190E-09	4.855E-01	1.320E-08
347	2.030E-07	3.438E-01	4.990E-07	3.240E-04	3.438E-01	1.120E-03	5.350E-06	4.973E-01	2.760E-05	5.700E-07	3.438E-01	1.800E-06	1.850E-04	3.437E-01	6.060E-04
348	2.250E-11	4.846E-01	2.560E-10	1.870E-08	4.852E-01	2.020E-07	7.260E-07	4.976E-01	6.200E-06	6.290E-11	4.872E-01	1.650E-09	1.090E-08	4.890E-01	1.200E-07
349	2.250E-11	4.846E-01	2.560E-10	1.870E-08	4.852E-01	2.020E-07	7.260E-07	4.976E-01	6.200E-06	6.290E-11	4.872E-01	1.650E-09	1.090E-08	4.890E-01	1.200E-07
350	5.890E-08	4.010E-01	2.740E-07	7.540E-05	4.014E-01	2.640E-04	2.430E-06	4.985E-01	8.620E-06	1.950E-07	4.028E-01	1.820E-06	4.520E-05	4.041E-01	1.580E-04
351	8.760E-12	4.800E-01	2.330E-10	7.710E-09	4.807E-01	2.000E-07	3.080E-07	4.969E-01	6.640E-06	2.110E-11	4.833E-01	1.460E-09	4.470E-09	4.858E-01	1.190E-07
352	3.110E-12	4.836E-01	2.340E-11	5.160E-09	4.842E-01	3.540E-08	3.920E-07	4.974E-01	2.120E-06	1.110E-11	4.863E-01	1.050E-10	3.070E-09	4.883E-01	2.120E-08
353	2.080E-12	4.803E-01	2.200E-11	3.200E-09	4.810E-01	3.150E-08	2.420E-07	4.969E-01	1.880E-06	5.550E-12	4.836E-01	9.700E-11	1.880E-09	4.860E-01	1.890E-08
354	1.330E-08	3.452E-01	6.850E-08	2.460E-05	3.453E-01	1.170E-04	1.880E-06	4.973E-01	1.180E-05	3.380E-08	3.455E-01	2.910E-07	1.450E-05	3.458E-01	7.010E-05
355	1.240E-12	4.772E-01	2.110E-11	2.410E-09	4.781E-01	3.410E-08	2.030E-07	4.965E-01	2.160E-06	4.400E-12	4.811E-01	9.220E-11	1.440E-09	4.839E-01	2.050E-08
356	2.610E-12	2.434E-01	2.750E-11	3.960E-09	2.435E-01	3.940E-08	1.910E-07	4.964E-01	2.340E-06	4.370E-12	4.807E-01	1.240E-10	1.370E-09	4.836E-01	2.360E-08
357	8.760E-12	4.800E-01	2.330E-10	7.710E-09	4.807E-01	2.000E-07	3.080E-07	4.969E-01	6.640E-06	2.110E-11	4.833E-01	1.460E-09	4.470E-09	4.858E-01	1.190E-07
358	1.710E-12	4.779E-01	2.680E-11	2.690E-09	4.788E-01	3.830E-08	2.120E-07	4.966E-01	2.150E-06	4.620E-12	4.816E-01	1.180E-10	1.590E-09	4.844E-01	2.290E-08
359	1.120E-12	4.822E-01	1.120E-11	2.010E-09	4.828E-01	1.880E-08	1.800E-07	4.972E-01	1.320E-06	2.830E-12	4.851E-01	4.790E-11	1.180E-09	4.873E-01	1.130E-08
360	2.730E-11	4.792E-01	3.810E-10	2.090E-08	4.799E-01	2.760E-07	7.570E-07	4.967E-01	7.960E-06	7.620E-11	4.826E-01	1.940E-09	1.210E-08	4.851E-01	1.640E-07
361	6.330E-09	4.278E-01	2.600E-08	1.850E-05	4.282E-01	5.970E-05	2.180E-07	4.986E-01	7.250E-07	1.800E-08	4.294E-01	1.050E-07	1.110E-05	4.306E-01	3.600E-05
362	2.070E-10	4.788E-01	1.320E-09	8.690E-07	4.789E-01	5.600E-06	2.650E-07	4.988E-01	1.220E-06	3.790E-10	4.796E-01	2.350E-09	1.750E-07	4.802E-01	1.430E-06
363	2.110E-11	4.826E-01	1.040E-10	2.040E-08	4.833E-01	9.570E-08	8.050E-07	4.971E-01	4.580E-06	6.180E-11	4.857E-01	5.100E-10	1.190E-08	4.880E-01	5.660E-08
364	5.270E-15	4.918E-01	6.010E-15	5.170E-11	4.922E-01	6.640E-11	2.360E-08	4.987E-01	3.260E-08	1.200E-14	4.932E-01	1.530E-14	3.140E-11	4.942E-01	4.010E-11
365	6.450E-11	4.819E-01	6.420E-10	3.640E-07	4.820E-01	3.530E-06	7.830E-07	4.971E-01	5.510E-06	2.480E-10	4.845E-01	1.030E-08	1.080E-08	4.867E-01	9.570E-08
366	1.120E-12	4.822E-01	1.120E-11	2.010E-09	4.828E-01	1.880E-08	1.800E-07	4.972E-01	1.320E-06	2.830E-12	4.851E-01	4.790E-11	1.180E-09	4.873E-01	1.130E-08
367	5.880E-13	4.816E-01	9.790E-12	1.520E-09	4.822E-01	2.010E-08	2.100E-07	4.975E-01	1.680E-06	1.740E-12	4.842E-01	4.030E-11	9.120E-10	4.861E-01	1.210E-08
368	3.250E-08	6.005E-01	3.600E-07	3.210E-05	6.017E-01	3.020E-04	4.610E-05	4.960E-01	4.910E-04	1.990E-08	4.818E-01	2.490E-07	5.210E-06	4.850E-01	3.960E-05
369	1.120E-12	4.822E-01	1.120E-11	2.010E-09	4.828E-01	1.880E-08	1.800E-07	4.972E-01	1.320E-06	2.830E-12	4.851E-01	4.790E-11	1.180E-09	4.873E-01	1.130E-08
370	3.450E-12	4.856E-01	1.840E-11	5.650E-09	4.861E-01	2.770E-08	4.330E-07	4.977E-01	1.750E-06	1.110E-11	4.880E-01	8.240E-11	3.360E-09	4.897E-01	1.660E-08
371	2.080E-12	4.803E-01	2.200E-11	3.200E-09	4.810E-01	3.150E-08	2.420E-07	4.969E-01	1.880E-06	5.550E-12	4.836E-01	9.700E-11	1.880E-09	4.860E-01	1.890E-08
372	1.110E-12	4.835E-01	9.780E-12	2.050E-09	4.841E-01	1.680E-08	1.900E-07	4.974E-01	1.220E-06	2.870E-12	4.862E-01	4.230E-11	1.220E-09	4.882E-01	1.010E-08
373	1.860E-12	4.803E-01	1.430E-11	3.280E-09	4.810E-01	2.400E-08	2.570E-07	4.970E-01	1.680E-06	6.030E-12	4.836E-01	6.180E-11	1.960E-09	4.860E-01	1.440E-08
374	1.960E-11	4.807E-01	1.930E-10	1.710E-08	4.814E-01	1.590E-07	7.230E-07	4.970E-01	5.310E-06	5.230E-11	4.839E-01	9.640E-10	9.910E-09	4.862E-01	9.480E-08
375	3.450E-12	4.856E-01	1.840E-11	5.650E-09	4.861E-01	2.770E-08	4.330E-07	4.977E-01	1.750E-06	1.110E-11	4.880E-01	8.240E-11	3.360E-09	4.897E-01	1.660E-08
376	3.450E-12	4.856E-01	1.840E-11	5.650E-09	4.861E-01	2.770E-08	4.330E-07	4.977E-01	1.750E-06	1.110E-11	4.880E-01	8.240E-11	3.360E-09	4.897E-01	1.660E-08
377	2.080E-12	4.803E-01	2.200E-11	3.200E-09	4.810E-01	3.150E-08	2.420E-07	4.969E-01	1.880E-06	5.550E-12	4.836E-01	9.700E-11	1.880E-09	4.860E-01	1.890E-08
378	5.780E-11	3.764E-01	2.890E-10	1.320E-07	3.766E-01	5.600E-07	3.920E-04	4.956E-01	1.200E-03	1.490E-10	3.773E-01	1.240E-09	7.850E-08	3.779E-01	3.370E-07
379	1.400E-12	7.623E-01	1.490E-11	2.170E-09	7.632E-01	2.130E-08	3.520E-07	4.977E-01	1.830E-06	3.720E-12	7.661E-01	6.580E-11	1.280E-09	7.689E-01	1.280E-08
380	1.500E-13	4.885E-01	4.570E-13	6.160E-10	4.889E-01	1.750E-09	1.170E-07	4.982E-01	2.960E-07	4.100E-13	4.904E-01	1.510E-12	3.700E-10	4.918E-01	1.060E-09
381	2.730E-11	4.792E-01	3.810E-10	2.090E-08	4.799E-01	2.760E-07	7.570E-07	4.967E-01	7.960E-06	7.620E-11	4.826E-01	1.940E-09	1.210E-08	4.851E-01	1.640E-07
382	2.730E-11	4.792E-01	3.810E-10	2.090E-08	4.799E-01	2.760E-07	7.570E-07	4.967E-01	7.960E-06	7.620E-11	4.826E-01	1.940E-09	1.210E-08	4.851E-01	1.640E-07
383	8.420E-13	4.853E-01	5.060E-12	1.560E-09	4.859E-01	8.430E-09	1.710E-07	4.977E-01	7.220E-07	2.480E-12	4.879E-01	2.190E-11	9.310E-10	4.898E-01	5.060E-09
384	7.170E-13	4.828E-01	7.310E-12	1.410E-09	4.834E-01	1.360E-08	1.390E-07	4.973E-01	1.070E-06	1.750E-12	4.857E-01	3.040E-11	8.360E-10	4.878E-01	8.200E-09
385	3.450E-12	4.856E-01	1.840E-11	5.650E-09	4.861E-01	2.770E-08	4.330E-07	4.977E-01	1.750E-06	1.110E-11	4.880E-01	8.240E-11	3.360E-09	4.897E-01	1.660E-08
386	1.610E-08	4.766E-01	2.040E-06	1.410E-05	4.780E-01	1.470E-03	1.790E-07	4.990E-01	1.050E-05	1.400E-09	4.798E-01	6.360E-07	4.780E-10	4.799E-01	9.490E-08
387	1.860E-12	4.803E-01	1.430E-11	3.280E-09	4.810E-01	2.400E-08	2.570E-07	4.970E-01	1.680E-06	6.030E-12	4.836E-01	6.180E-11	1.960E-09	4.860E-01	1.440E-08
388	3.450E-12	4.856E-01	1.840E-11	5.650E-09	4.861E-01	2.770E-08	4.330E-07	4.977E-01	1.750E-06	1.110E-11	4.880E-01	8.240E-11	3.360E-09	4.897E-01	1.660E-08
389	1.860E-12	4.803E-01	1.430E-11	3.280E-09	4.810E-01	2.400E-08	2.570E-07	4.970E-01	1.680E-06	6.030E-12	4.836E-01	6.180E-11	1.960E-09	4.860E-01	1.440E-08
390	2.350E-12	4.808E-01	2.470E-11	3.600E-09	4.815E-01	3.540E-08	3.770E-04	4.975E-01	1.530E-03	6.250E-12	4.841E-01	1.090E-10	2.120E-09	4.865E-01	2.120E-08
391	1.690E-12	4.775E-01	3.220E-11	2.660E-09	4.784E-01	4.610E-08	3.420E-04	4.970E-01	1.830E-03	4.980E-12	4.814E-01	1.420E-10	1.570E-09	4.842E-01	2.770E-08
392	5.740E-11	6.952E-01	1.070E-10	8.550E-07	6.956E-01	1.280E-06	1.650E-04	4.998E-01	1.600E-04	1.350E-10	6.971E-01	2.740E-10	5.170E-07	6.985E-01	7.750E-07
393	2.210E-11	4.812E-01	2.160E-10	1.920E-08	4.819E-01	1.790E-07	7.170E-04	4.975E-01	2.490E-03	5.880E-11	4.844E-01	1.080E-09	1.110E-08	4.867E-01	1.060E-07
394	9.110E-07	6.748E-01	4.760E-06	3.250E-03	6.759E-01	7.060E-03	7.080E-04	4.987E-01	2.370E-03	7.800E-07	6.791E-01	3.790E-06	5.300E-06	6.815E-01	1.040E-05
395	1.330E-12	4.357E-01	6.830E-12	2.850E-09	4.361E-01	1.390E-08	3.110E-07	4.973E-01	1.200E-06	4.770E-12	4.377E-01	2.810E-11	1.720E-09	4.393E-01	8.360E-09
396	1.400E-13	4.867E-01	2.390E-12	4.140E-10	4.875E-01	4.140E-09	6.690E-08	4.970E-01	2.400E-07	3.930E-13	4.905E-01	1.010E-11	2.500E-10	4.933E-01	2.480E-09
397	1.500E-13	4.885E-01	4.570E-13	6.160E-10	4.889E-01	1.750E-09	1.170E-07	4.982E-01	2.960E-07	4.100E-13	4.904E-01	1.510E-12	3.700E-10	4.918E-01	1.060E-09
398	4.590E-09	3.331E-01	1.800E-08	1.340E-05	3.333E-01	5.070E-05	1.150E-07	4.991E-01	7.040E-07	1.230E-08	3.338E-01	7.540E-08	8.090E-06	3.343E-01	3.050E-05
399	6.050E-11	4.899E-01	4.910E-10	1.040E-07	4.906E-01	7.580E-07	8.180E-08	4.977E-01	4.130E-07	2.310E-10	4.928E-01	2.220E-09	6.240E-08	4.949E-01	4.540E-07
400	7.100E-15	3.602E-01	1.680E-14	6.670E-11	3.602E-01	1.560E-10	2.040E-08	4.992E-01	6.320E-08	1.640E-14	3.602E-01	4.480E-14	4.040E-11	3.603E-01	9.440E-11
401	2.080E-12	4.803E-01	2.200E-11	3.200E-09	4.810E-01	3.150E-08	2.420E-07	4.969E-01	1.880E-06	5.550E-12	4.836E-01	9.700E-11	1.880E-09	4.860E-01	1.890E-08
402	5.360E-11	4.887E-01	1.560E-10	4.000E-08	4.891E-01	1.140E-07	1.310E-06	4.982E-01	2.990E-06	1.280E-10	4.905E-01	7.940E-10	2.300E-08	4.919E-01	6.740E-08
403	1.450E-15	4.989E-01	5.570E-15	1.590E-11	4.989E-01	5.580E-11	9.370E-09	4.998E-01	2.570E-08	3.100E-15	4.990E-01	1.500E-14	9.620E-12	4.991E-01	3.370E-11
404	2.730E-11	4.792E-01	3.810E-10	2.090E-08	4.799E-01	2.760E-07	7.570E-07	4.967E-01	7.960E-06	7.620E-11	4.826E-01	1.940E-09	1.210E-08	4.851E-01	1.640E-07
405	2.730E-11	4.792E-01	3.810E-10	2.090E-08	4.799E-01	2.760E-07	7.570E-07	4.967E-01	7.960E-06	7.620E-11	4.826E-01	1.940E-09	1.210E-08	4.851E-01	1.640E-07
406	3.450E-12	4.856E-01	1.840E-11	5.650E-09	4.861E-01	2.770E-08	4.330E-07	4.977E-01	1.750E-06	1.110E-11	4.880E-01	8.240E-11	3.360E-09	4.897E-01	1.660E-08
407	2.730E-11	4.792E-01	3.810E-10	2.090E-08	4.799E-01	2.760E-07	7.570E-07	4.967E-01	7.960E-06	7.620E-11	4.826E-01	1.940E-09	1.210E-08	4.851E-01	1.640E-07
408	2.250E-11	4.846E-01	2.560E-10	1.870E-08	4.852E-01	2.020E-07	7.260E-07	4.976E-01	6.200E-06	6.290E-11	4.872E-01	1.650E-09	1.090E-08	4.890E-01	1.200E-07
409	1.840E-13	4.845E-01	2.030E-12	5.110E-10	4.851E-01	5.270E-09	7.210E-08	4.976E-01	5.820E-07	4.380E-13	4.871E-01	7.230E-12	3.020E-10	4.890E-01	3.170E-09
410	2.730E-11	4.792E-01	3.810E-10	2.090E-08	4.799E-01	2.760E-07	7.570E-07	4.967E-01	7.960E-06	7.620E-11	4.826E-01	1.940E-09	1.210E-08	4.851E-01	1.640E-07
411	1.480E-10	4.816E-01	1.180E-09	1.500E-07	4.823E-01	1.020E-06	7.630E-07	4.970E-01	4.950E-06	4.300E-10	4.848E-01	5.850E-09	8.770E-08	4.872E-01	6.080E-07
412	5.900E-13	5.533E-01	6.000E-12	1.170E-09	5.539E-01	1.120E-08	1.790E-07	4.979E-01	1.180E-06	1.440E-12	5.559E-01	2.500E-11	6.950E-10	5.579E-01	6.730E-09
413	4.000E-11	4.760E-01	7.080E-10	6.270E-08	4.769E-01	1.020E-06	2.000E-07	4.964E-01	2.520E-06	1.180E-10	4.799E-01	3.120E-09	3.700E-08	4.828E-01	6.100E-07
414	1.120E-12	4.822E-01	1.120E-11	2.010E-09	4.828E-01	1.880E-08	1.800E-07	4.972E-01	1.320E-06	2.830E-12	4.851E-01	4.790E-11	1.180E-09	4.873E-01	1.130E-08
415	2.100E-09	1.947E-01	1.740E-08	3.600E-06	1.950E-01	2.700E-05	3.450E-02	2.652E-01	1.630E-01	4.740E-09	1.959E-01	4.290E-08	9.350E-07	1.967E-01	6.380E-06
416	3.380E-08	2.477E-01	1.040E-06	3.670E-05	2.481E-01	8.410E-04	3.560E-07	4.952E-01	1.100E-05	9.680E-08	2.495E-01	4.660E-06	2.040E-05	2.508E-01	4.200E-04
417	3.630E-12	4.909E-01	4.390E-11	1.050E-08	4.919E-01	3.690E-08	2.560E-07	4.966E-01	1.350E-06	1.040E-11	4.954E-01	1.080E-10	1.120E-09	4.987E-01	4.580E-09
418	0.000	0.000	0.000	0.000	0.000	0.000	0.000	0.000	0.000	0.000	0.000	0.000	0.000	0.000	0.000
419	3.740E-09	4.642E-01	2.160E-08	1.200E-05	4.645E-01	4.670E-05	2.250E-07	4.983E-01	6.600E-07	1.020E-08	4.652E-01	8.810E-08	7.200E-06	4.659E-01	2.810E-05
420	1.310E-11	4.688E-01	2.410E-09	3.720E-08	4.698E-01	4.000E-06	8.990E-08	4.959E-01	3.060E-06	3.800E-11	4.733E-01	1.030E-08	2.250E-08	4.766E-01	2.400E-06
421	2.850E-12	4.821E-01	2.210E-11	5.260E-09	4.827E-01	3.970E-08	4.260E-07	4.975E-01	2.510E-06	1.130E-11	4.848E-01	1.050E-10	3.170E-09	4.867E-01	2.380E-08
422	1.480E-10	4.816E-01	1.180E-09	1.500E-07	4.823E-01	1.020E-06	7.630E-07	4.970E-01	4.950E-06	4.300E-10	4.848E-01	5.850E-09	8.770E-08	4.872E-01	6.080E-07
423	3.280E-13	4.919E-01	1.320E-12	9.910E-10	4.922E-01	3.890E-09	1.390E-07	4.987E-01	4.850E-07	9.010E-13	4.932E-01	5.250E-12	5.960E-10	4.942E-01	2.350E-09
424	1.540E-11	4.868E-01	1.770E-10	1.460E-08	4.873E-01	1.550E-07	6.310E-07	4.980E-01	5.340E-06	4.910E-11	4.890E-01	1.190E-09	8.590E-09	4.906E-01	9.250E-08
425	1.500E-13	4.885E-01	4.570E-13	6.160E-10	4.889E-01	1.750E-09	1.170E-07	4.982E-01	2.960E-07	4.100E-13	4.904E-01	1.510E-12	3.700E-10	4.918E-01	1.060E-09
426	3.450E-12	4.856E-01	1.840E-11	5.650E-09	4.861E-01	2.770E-08	4.330E-07	4.977E-01	1.750E-06	1.110E-11	4.880E-01	8.240E-11	3.360E-09	4.897E-01	1.660E-08
427	7.170E-13	4.828E-01	7.310E-12	1.410E-09	4.834E-01	1.360E-08	1.390E-07	4.973E-01	1.070E-06	1.750E-12	4.857E-01	3.040E-11	8.360E-10	4.878E-01	8.200E-09
428	7.170E-13	4.828E-01	7.310E-12	1.410E-09	4.834E-01	1.360E-08	1.390E-07	4.973E-01	1.070E-06	1.750E-12	4.857E-01	3.040E-11	8.360E-10	4.878E-01	8.200E-09
429	1.120E-12	4.822E-01	1.120E-11	2.010E-09	4.828E-01	1.880E-08	1.800E-07	4.972E-01	1.320E-06	2.830E-12	4.851E-01	4.790E-11	1.180E-09	4.873E-01	1.130E-08
430	1.120E-12	4.822E-01	1.120E-11	2.010E-09	4.828E-01	1.880E-08	1.800E-07	4.972E-01	1.320E-06	2.830E-12	4.851E-01	4.790E-11	1.180E-09	4.873E-01	1.130E-08
431	1.540E-11	4.868E-01	1.770E-10	1.460E-08	4.873E-01	1.550E-07	6.310E-07	4.980E-01	5.340E-06	4.910E-11	4.890E-01	1.190E-09	8.590E-09	4.906E-01	9.250E-08
432	2.730E-11	4.792E-01	3.810E-10	2.090E-08	4.799E-01	2.760E-07	7.570E-07	4.967E-01	7.960E-06	7.620E-11	4.826E-01	1.940E-09	1.210E-08	4.851E-01	1.640E-07
433	2.170E-12	4.795E-01	1.230E-11	3.660E-09	4.803E-01	2.200E-08	2.640E-07	4.969E-01	1.620E-06	7.710E-12	4.830E-01	5.230E-11	2.190E-09	4.855E-01	1.320E-08
434	2.250E-11	4.846E-01	2.560E-10	1.870E-08	4.852E-01	2.020E-07	7.260E-07	4.976E-01	6.200E-06	6.290E-11	4.872E-01	1.650E-09	1.090E-08	4.890E-01	1.200E-07
435	8.360E-12	4.776E-01	2.090E-10	7.570E-09	4.785E-01	1.840E-07	3.090E-07	4.966E-01	6.260E-06	2.100E-11	4.814E-01	1.320E-09	4.440E-09	4.841E-01	1.090E-07
436	1.870E-11	4.000E-01	1.820E-10	1.660E-08	4.004E-01	1.510E-07	8.120E-07	4.097E-01	5.770E-06	5.500E-11	4.018E-01	9.580E-10	1.050E-08	4.859E-01	8.950E-08
437	3.640E-11	4.847E-01	2.040E-10	6.640E-08	4.853E-01	3.580E-07	2.250E-07	4.977E-01	1.030E-06	9.670E-11	4.872E-01	8.810E-10	3.940E-08	4.890E-01	2.150E-07
438	2.250E-11	4.846E-01	2.560E-10	1.870E-08	4.852E-01	2.020E-07	7.260E-07	4.976E-01	6.200E-06	6.290E-11	4.872E-01	1.650E-09	1.090E-08	4.890E-01	1.200E-07
439	1.450E-15	4.989E-01	5.570E-15	1.590E-11	4.989E-01	5.580E-11	9.370E-09	4.998E-01	2.570E-08	3.100E-15	4.990E-01	1.500E-14	9.620E-12	4.991E-01	3.370E-11
440	2.660E-13	4.946E-01	2.590E-12	8.570E-10	4.948E-01	7.190E-09	1.150E-07	4.991E-01	7.030E-07	8.230E-13	4.955E-01	1.090E-11	5.140E-10	4.961E-01	4.330E-09
441	2.250E-11	4.846E-01	2.560E-10	1.870E-08	4.852E-01	2.020E-07	7.260E-07	4.976E-01	6.200E-06	6.290E-11	4.872E-01	1.650E-09	1.090E-08	4.890E-01	1.200E-07
442	3.500E-11	4.914E-01	1.590E-10	2.850E-08	4.917E-01	1.260E-07	1.010E-06	4.986E-01	3.630E-06	9.230E-11	4.928E-01	1.020E-09	1.650E-08	4.938E-01	7.500E-08
443	2.080E-12	4.803E-01	2.200E-11	3.200E-09	4.810E-01	3.150E-08	2.420E-07	4.969E-01	1.880E-06	5.550E-12	4.836E-01	9.700E-11	1.880E-09	4.860E-01	1.890E-08
444	3.280E-13	4.919E-01	1.320E-12	9.910E-10	4.922E-01	3.890E-09	1.390E-07	4.987E-01	4.850E-07	9.010E-13	4.932E-01	5.250E-12	5.960E-10	4.942E-01	2.350E-09
445	2.730E-11	4.792E-01	3.810E-10	2.090E-08	4.799E-01	2.760E-07	7.570E-07	4.967E-01	7.960E-06	7.620E-11	4.826E-01	1.940E-09	1.210E-08	4.851E-01	1.640E-07
446	3.450E-12	4.856E-01	1.840E-11	5.650E-09	4.861E-01	2.770E-08	4.330E-07	4.977E-01	1.750E-06	1.110E-11	4.880E-01	8.240E-11	3.360E-09	4.897E-01	1.660E-08
447	4.710E-15	4.947E-01	1.060E-14	4.720E-11	4.949E-01	1.030E-10	2.240E-08	4.992E-01	4.440E-08	1.090E-14	4.956E-01	2.830E-14	2.860E-11	4.962E-01	6.200E-11
448	7.700E-13	4.888E-01	3.810E-12	1.820E-09	4.892E-01	8.120E-09	2.150E-07	4.982E-01	7.530E-07	2.130E-12	4.906E-01	1.550E-11	1.080E-09	4.920E-01	4.890E-09
449	2.080E-12	4.803E-01	2.200E-11	3.200E-09	4.810E-01	3.150E-08	2.420E-07	4.969E-01	1.880E-06	5.550E-12	4.836E-01	9.700E-11	1.880E-09	4.860E-01	1.890E-08
450	2.730E-11	4.792E-01	3.810E-10	2.090E-08	4.799E-01	2.760E-07	7.570E-07	4.967E-01	7.960E-06	7.620E-11	4.826E-01	1.940E-09	1.210E-08	4.851E-01	1.640E-07
451	4.710E-15	4.947E-01	1.060E-14	4.720E-11	4.949E-01	1.030E-10	2.240E-08	4.992E-01	4.440E-08	1.090E-14	4.956E-01	2.830E-14	2.860E-11	4.962E-01	6.200E-11
452	8.760E-12	4.800E-01	2.330E-10	7.710E-09	4.807E-01	2.000E-07	3.080E-07	4.969E-01	6.640E-06	2.110E-11	4.833E-01	1.460E-09	4.470E-09	4.858E-01	1.190E-07
453	1.860E-12	4.803E-01	1.430E-11	3.280E-09	4.810E-01	2.400E-08	2.570E-07	4.970E-01	1.680E-06	6.030E-12	4.836E-01	6.180E-11	1.960E-09	4.860E-01	1.440E-08
454	1.450E-15	4.989E-01	5.570E-15	1.590E-11	4.989E-01	5.580E-11	9.370E-09	4.998E-01	2.570E-08	3.100E-15	4.990E-01	1.500E-14	9.620E-12	4.991E-01	3.370E-11
455	2.730E-11	4.792E-01	3.810E-10	2.090E-08	4.799E-01	2.760E-07	7.570E-07	4.967E-01	7.960E-06	7.620E-11	4.826E-01	1.940E-09	1.210E-08	4.851E-01	1.640E-07
456	2.080E-12	4.803E-01	2.200E-11	3.200E-09	4.810E-01	3.150E-08	2.420E-07	4.969E-01	1.880E-06	5.550E-12	4.836E-01	9.700E-11	1.880E-09	4.860E-01	1.890E-08
457	1.120E-12	4.822E-01	1.120E-11	2.010E-09	4.828E-01	1.880E-08	1.800E-07	4.972E-01	1.320E-06	2.830E-12	4.851E-01	4.790E-11	1.180E-09	4.873E-01	1.130E-08
458	4.420E-13	2.758E-01	1.930E-12	1.080E-09	2.760E-01	4.520E-09	2.450E-07	4.997E-01	4.950E-07	1.300E-12	2.767E-01	7.750E-12	6.420E-10	2.775E-01	2.720E-09
459	3.450E-12	4.856E-01	1.840E-11	5.650E-09	4.861E-01	2.770E-08	4.330E-07	4.977E-01	1.750E-06	1.110E-11	4.880E-01	8.240E-11	3.360E-09	4.897E-01	1.660E-08
460	7.170E-13	4.828E-01	7.310E-12	1.410E-09	4.834E-01	1.360E-08	1.390E-07	4.973E-01	1.070E-06	1.750E-12	4.857E-01	3.040E-11	8.360E-10	4.878E-01	8.200E-09
461	1.810E-13	4.978E-01	1.460E-12	5.090E-10	4.979E-01	3.950E-09	7.130E-08	4.996E-01	4.440E-07	4.140E-13	4.981E-01	6.600E-12	3.060E-10	4.984E-01	2.380E-09
462	2.730E-11	4.792E-01	3.810E-10	2.090E-08	4.799E-01	2.760E-07	7.570E-07	4.967E-01	7.960E-06	7.620E-11	4.826E-01	1.940E-09	1.210E-08	4.851E-01	1.640E-07
463	3.450E-12	4.856E-01	1.840E-11	5.650E-09	4.861E-01	2.770E-08	4.330E-07	4.977E-01	1.750E-06	1.110E-11	4.880E-01	8.240E-11	3.360E-09	4.897E-01	1.660E-08
464	1.940E-11	4.812E-01	1.780E-10	3.210E-08	4.816E-01	3.440E-07	3.990E-07	4.979E-01	3.000E-06	7.730E-11	4.831E-01	8.630E-10	1.910E-08	4.845E-01	2.070E-07
465	7.700E-13	4.888E-01	3.810E-12	1.820E-09	4.892E-01	8.120E-09	2.150E-07	4.982E-01	7.530E-07	2.130E-12	4.906E-01	1.550E-11	1.080E-09	4.920E-01	4.890E-09
466	8.360E-12	4.776E-01	2.090E-10	7.570E-09	4.785E-01	1.840E-07	3.090E-07	4.966E-01	6.260E-06	2.100E-11	4.814E-01	1.320E-09	4.440E-09	4.841E-01	1.090E-07
467	9.630E-13	4.209E-01	8.230E-12	1.900E-09	4.213E-01	1.430E-08	2.060E-07	4.976E-01	1.080E-06	2.530E-12	4.228E-01	3.550E-11	1.130E-09	4.242E-01	8.620E-09
468	3.450E-12	4.856E-01	1.840E-11	5.650E-09	4.861E-01	2.770E-08	4.330E-07	4.977E-01	1.750E-06	1.110E-11	4.880E-01	8.240E-11	3.360E-09	4.897E-01	1.660E-08
469	2.080E-12	4.803E-01	2.200E-11	3.200E-09	4.810E-01	3.150E-08	2.420E-07	4.969E-01	1.880E-06	5.550E-12	4.836E-01	9.700E-11	1.880E-09	4.860E-01	1.890E-08
470	1.120E-12	4.822E-01	1.120E-11	2.010E-09	4.828E-01	1.880E-08	1.800E-07	4.972E-01	1.320E-06	2.830E-12	4.851E-01	4.790E-11	1.180E-09	4.873E-01	1.130E-08
471	1.960E-11	4.807E-01	1.930E-10	1.710E-08	4.814E-01	1.590E-07	7.230E-07	4.970E-01	5.310E-06	5.230E-11	4.839E-01	9.640E-10	9.910E-09	4.862E-01	9.480E-08
472	2.250E-11	4.846E-01	2.560E-10	1.870E-08	4.852E-01	2.020E-07	7.260E-07	4.976E-01	6.200E-06	6.290E-11	4.872E-01	1.650E-09	1.090E-08	4.890E-01	1.200E-07
473	2.250E-11	4.846E-01	2.560E-10	1.870E-08	4.852E-01	2.020E-07	7.260E-07	4.976E-01	6.200E-06	6.290E-11	4.872E-01	1.650E-09	1.090E-08	4.890E-01	1.200E-07
474	1.120E-12	4.822E-01	1.120E-11	2.010E-09	4.828E-01	1.880E-08	1.800E-07	4.972E-01	1.320E-06	2.830E-12	4.851E-01	4.790E-11	1.180E-09	4.873E-01	1.130E-08
475	7.700E-13	4.888E-01	3.810E-12	1.820E-09	4.892E-01	8.120E-09	2.150E-07	4.982E-01	7.530E-07	2.130E-12	4.906E-01	1.550E-11	1.080E-09	4.920E-01	4.890E-09
476	5.550E-15	5.011E-01	5.510E-14	3.560E-11	5.011E-01	3.430E-10	1.110E-08	5.001E-01	9.140E-08	1.190E-14	5.009E-01	1.710E-13	2.170E-11	5.007E-01	2.070E-10
477	7.170E-13	4.828E-01	7.310E-12	1.410E-09	4.834E-01	1.360E-08	1.390E-07	4.973E-01	1.070E-06	1.750E-12	4.857E-01	3.040E-11	8.360E-10	4.878E-01	8.200E-09
478	1.840E-13	4.845E-01	2.030E-12	5.110E-10	4.851E-01	5.270E-09	7.210E-08	4.976E-01	5.820E-07	4.380E-13	4.871E-01	7.230E-12	3.020E-10	4.890E-01	3.170E-09
479	2.730E-11	4.792E-01	3.810E-10	2.090E-08	4.799E-01	2.760E-07	7.570E-07	4.967E-01	7.960E-06	7.620E-11	4.826E-01	1.940E-09	1.210E-08	4.851E-01	1.640E-07
480	1.960E-11	4.807E-01	1.930E-10	1.710E-08	4.814E-01	1.590E-07	7.230E-07	4.970E-01	5.310E-06	5.230E-11	4.839E-01	9.640E-10	9.910E-09	4.862E-01	9.480E-08
481	2.080E-12	4.803E-01	2.200E-11	3.200E-09	4.810E-01	3.150E-08	2.420E-07	4.969E-01	1.880E-06	5.550E-12	4.836E-01	9.700E-11	1.880E-09	4.860E-01	1.890E-08
482	3.450E-12	4.856E-01	1.840E-11	5.650E-09	4.861E-01	2.770E-08	4.330E-07	4.977E-01	1.750E-06	1.110E-11	4.880E-01	8.240E-11	3.360E-09	4.897E-01	1.660E-08
483	7.730E-09	4.802E-01	2.000E-07	7.710E-09	4.807E-01	2.000E-07	3.080E-07	4.969E-01	6.640E-06	2.110E-11	4.833E-01	1.460E-09	4.470E-09	4.858E-01	1.190E-07
484	9.910E-10	4.920E-01	3.890E-09	9.910E-10	4.922E-01	3.890E-09	1.390E-07	4.987E-01	4.850E-07	9.010E-13	4.932E-01	5.250E-12	5.960E-10	4.942E-01	2.350E-09
485	2.100E-08	4.794E-01	2.760E-07	2.100E-08	4.799E-01	2.760E-07	7.580E-07	4.967E-01	7.960E-06	7.630E-11	4.826E-01	1.940E-09	1.210E-08	4.851E-01	1.640E-07
486	2.010E-09	4.824E-01	1.880E-08	2.010E-09	4.828E-01	1.880E-08	1.800E-07	4.972E-01	1.320E-06	2.830E-12	4.851E-01	4.790E-11	1.180E-09	4.873E-01	1.130E-08
487	1.420E-09	4.830E-01	1.360E-08	1.410E-09	4.834E-01	1.360E-08	1.390E-07	4.973E-01	1.070E-06	1.750E-12	4.857E-01	3.040E-11	8.360E-10	4.878E-01	8.200E-09
488	3.290E-09	4.806E-01	2.390E-08	3.280E-09	4.811E-01	2.390E-08	2.570E-07	4.970E-01	1.680E-06	6.030E-12	4.836E-01	6.180E-11	1.960E-09	4.860E-01	1.440E-08
489	3.210E-09	4.806E-01	3.150E-08	3.200E-09	4.810E-01	3.150E-08	2.420E-07	4.969E-01	1.880E-06	5.550E-12	4.836E-01	9.700E-11	1.880E-09	4.860E-01	1.890E-08
490	1.460E-08	4.870E-01	1.550E-07	1.460E-08	4.873E-01	1.550E-07	6.310E-07	4.980E-01	5.330E-06	4.910E-11	4.890E-01	1.190E-09	8.590E-09	4.906E-01	9.250E-08
491	9.910E-10	4.920E-01	3.890E-09	9.910E-10	4.922E-01	3.890E-09	1.390E-07	4.987E-01	4.850E-07	9.010E-13	4.932E-01	5.250E-12	5.960E-10	4.942E-01	2.350E-09
492	9.910E-10	4.920E-01	3.890E-09	9.910E-10	4.922E-01	3.890E-09	1.390E-07	4.987E-01	4.850E-07	9.010E-13	4.932E-01	5.250E-12	5.960E-10	4.942E-01	2.350E-09
493	5.090E-10	4.978E-01	3.950E-09	5.090E-10	4.979E-01	3.950E-09	7.130E-08	4.996E-01	4.440E-07	4.140E-13	4.981E-01	6.600E-12	3.060E-10	4.984E-01	2.380E-09
494	1.820E-09	4.889E-01	8.120E-09	1.820E-09	4.892E-01	8.120E-09	2.150E-07	4.982E-01	7.530E-07	2.130E-12	4.906E-01	1.550E-11	1.080E-09	4.920E-01	4.880E-09
495	3.290E-09	4.806E-01	2.390E-08	3.280E-09	4.811E-01	2.390E-08	2.570E-07	4.970E-01	1.680E-06	6.030E-12	4.836E-01	6.180E-11	1.960E-09	4.860E-01	1.440E-08
496	9.910E-10	4.920E-01	3.890E-09	9.910E-10	4.922E-01	3.890E-09	1.390E-07	4.987E-01	4.850E-07	9.010E-13	4.932E-01	5.250E-12	5.960E-10	4.942E-01	2.350E-09
497	4.700E-10	4.799E-01	1.010E-07	4.700E-10	4.799E-01	1.010E-07	7.610E-08	4.990E-01	3.310E-06	1.660E-13	4.800E-01	8.580E-11	1.480E-10	4.800E-01	2.030E-08
498	6.160E-10	4.887E-01	1.750E-09	6.160E-10	4.889E-01	1.750E-09	1.170E-07	4.982E-01	2.960E-07	4.100E-13	4.904E-01	1.510E-12	3.700E-10	4.918E-01	1.060E-09
499	3.140E-08	4.861E-01	3.370E-07	3.130E-08	4.864E-01	3.370E-07	8.950E-07	4.977E-01	6.800E-06	1.360E-10	4.882E-01	2.340E-09	1.790E-08	4.898E-01	2.000E-07
500	7.730E-09	4.802E-01	2.000E-07	7.710E-09	4.807E-01	2.000E-07	3.080E-07	4.969E-01	6.640E-06	2.110E-11	4.833E-01	1.460E-09	4.470E-09	4.858E-01	1.190E-07
501	3.290E-09	4.806E-01	2.390E-08	3.280E-09	4.811E-01	2.390E-08	2.570E-07	4.970E-01	1.680E-06	6.030E-12	4.836E-01	6.180E-11	1.960E-09	4.860E-01	1.440E-08
502	1.420E-09	4.830E-01	1.360E-08	1.410E-09	4.834E-01	1.360E-08	1.390E-07	4.973E-01	1.070E-06	1.750E-12	4.857E-01	3.040E-11	8.360E-10	4.878E-01	8.200E-09
503	1.460E-08	4.870E-01	1.550E-07	1.460E-08	4.873E-01	1.550E-07	6.310E-07	4.980E-01	5.330E-06	4.910E-11	4.890E-01	1.190E-09	8.590E-09	4.906E-01	9.250E-08
504	5.660E-09	4.858E-01	2.770E-08	5.650E-09	4.861E-01	2.770E-08	4.340E-07	4.977E-01	1.750E-06	1.110E-11	4.880E-01	8.240E-11	3.360E-09	4.897E-01	1.660E-08
505	1.820E-09	4.889E-01	8.120E-09	1.820E-09	4.892E-01	8.120E-09	2.150E-07	4.982E-01	7.530E-07	2.130E-12	4.906E-01	1.550E-11	1.080E-09	4.920E-01	4.880E-09
506	1.710E-08	4.810E-01	1.590E-07	1.710E-08	4.814E-01	1.590E-07	7.240E-07	4.970E-01	5.310E-06	5.230E-11	4.839E-01	9.630E-10	9.910E-09	4.862E-01	9.480E-08
507	9.910E-10	4.920E-01	3.890E-09	9.910E-10	4.922E-01	3.890E-09	1.390E-07	4.987E-01	4.850E-07	9.010E-13	4.932E-01	5.250E-12	5.960E-10	4.942E-01	2.350E-09
508	7.590E-09	4.779E-01	1.840E-07	7.580E-09	4.785E-01	1.840E-07	3.090E-07	4.966E-01	6.260E-06	2.110E-11	4.814E-01	1.320E-09	4.440E-09	4.841E-01	1.090E-07
509	5.660E-09	4.858E-01	2.770E-08	5.650E-09	4.861E-01	2.770E-08	4.340E-07	4.977E-01	1.750E-06	1.110E-11	4.880E-01	8.240E-11	3.360E-09	4.897E-01	1.660E-08
510	8.590E-09	4.818E-01	3.520E-07	8.590E-09	4.823E-01	3.520E-07	3.820E-07	4.972E-01	7.610E-06	2.890E-11	4.847E-01	2.750E-09	5.130E-09	4.870E-01	2.100E-07
511	4.720E-11	4.948E-01	1.030E-10	4.720E-11	4.949E-01	1.030E-10	2.240E-08	4.992E-01	4.440E-08	1.090E-14	4.956E-01	2.830E-14	2.860E-11	4.962E-01	6.200E-11
512	3.210E-09	4.806E-01	3.150E-08	3.200E-09	4.810E-01	3.150E-08	2.420E-07	4.969E-01	1.880E-06	5.550E-12	4.836E-01	9.700E-11	1.880E-09	4.860E-01	1.890E-08
513	2.100E-08	4.794E-01	2.760E-07	2.100E-08	4.799E-01	2.760E-07	7.580E-07	4.967E-01	7.960E-06	7.630E-11	4.826E-01	1.940E-09	1.210E-08	4.851E-01	1.640E-07
514	2.100E-08	4.794E-01	2.760E-07	2.100E-08	4.799E-01	2.760E-07	7.580E-07	4.967E-01	7.960E-06	7.630E-11	4.826E-01	1.940E-09	1.210E-08	4.851E-01	1.640E-07
515	1.820E-09	4.889E-01	8.120E-09	1.820E-09	4.892E-01	8.120E-09	2.150E-07	4.982E-01	7.530E-07	2.130E-12	4.906E-01	1.550E-11	1.080E-09	4.920E-01	4.880E-09
516	2.010E-09	4.824E-01	1.880E-08	2.010E-09	4.828E-01	1.880E-08	1.800E-07	4.972E-01	1.320E-06	2.830E-12	4.851E-01	4.790E-11	1.180E-09	4.873E-01	1.130E-08
517	2.100E-08	4.794E-01	2.760E-07	2.100E-08	4.799E-01	2.760E-07	7.580E-07	4.967E-01	7.960E-06	7.630E-11	4.826E-01	1.940E-09	1.210E-08	4.851E-01	1.640E-07
518	1.870E-08	4.848E-01	2.020E-07	1.870E-08	4.852E-01	2.020E-07	7.260E-07	4.976E-01	6.200E-06	6.290E-11	4.872E-01	1.650E-09	1.090E-08	4.891E-01	1.200E-07
519	6.160E-10	4.887E-01	1.750E-09	6.160E-10	4.889E-01	1.750E-09	1.170E-07	4.982E-01	2.960E-07	4.100E-13	4.904E-01	1.510E-12	3.700E-10	4.918E-01	1.060E-09
520	1.460E-08	4.870E-01	1.550E-07	1.460E-08	4.873E-01	1.550E-07	6.310E-07	4.980E-01	5.330E-06	4.910E-11	4.890E-01	1.190E-09	8.590E-09	4.906E-01	9.250E-08
521	3.210E-09	4.806E-01	3.150E-08	3.200E-09	4.810E-01	3.150E-08	2.420E-07	4.969E-01	1.880E-06	5.550E-12	4.836E-01	9.700E-11	1.880E-09	4.860E-01	1.890E-08
522	1.420E-09	4.830E-01	1.360E-08	1.410E-09	4.834E-01	1.360E-08	1.390E-07	4.973E-01	1.070E-06	1.750E-12	4.857E-01	3.040E-11	8.360E-10	4.878E-01	8.200E-09
523	2.100E-08	4.794E-01	2.760E-07	2.100E-08	4.799E-01	2.760E-07	7.580E-07	4.967E-01	7.960E-06	7.630E-11	4.826E-01	1.940E-09	1.210E-08	4.851E-01	1.640E-07
524	3.290E-09	4.806E-01	2.390E-08	3.280E-09	4.811E-01	2.390E-08	2.570E-07	4.970E-01	1.680E-06	6.030E-12	4.836E-01	6.180E-11	1.960E-09	4.860E-01	1.440E-08
525	1.710E-08	4.810E-01	1.590E-07	1.710E-08	4.814E-01	1.590E-07	7.240E-07	4.970E-01	5.310E-06	5.230E-11	4.839E-01	9.630E-10	9.910E-09	4.862E-01	9.480E-08
526	1.870E-08	4.848E-01	2.020E-07	1.870E-08	4.852E-01	2.020E-07	7.260E-07	4.976E-01	6.200E-06	6.290E-11	4.872E-01	1.650E-09	1.090E-08	4.891E-01	1.200E-07
527	3.210E-09	4.806E-01	3.150E-08	3.200E-09	4.810E-01	3.150E-08	2.420E-07	4.969E-01	1.880E-06	5.550E-12	4.836E-01	9.700E-11	1.880E-09	4.860E-01	1.890E-08
528	5.660E-09	4.858E-01	2.770E-08	5.650E-09	4.861E-01	2.770E-08	4.340E-07	4.977E-01	1.750E-06	1.110E-11	4.880E-01	8.240E-11	3.360E-09	4.897E-01	1.660E-08
529	2.100E-08	4.794E-01	2.760E-07	2.100E-08	4.799E-01	2.760E-07	7.580E-07	4.967E-01	7.960E-06	7.630E-11	4.826E-01	1.940E-09	1.210E-08	4.851E-01	1.640E-07
530	1.590E-11	4.989E-01	5.580E-11	1.590E-11	4.989E-01	5.580E-11	9.370E-09	4.998E-01	2.570E-08	3.100E-15	4.990E-01	1.500E-14	9.620E-12	4.991E-01	3.370E-11
531	1.710E-08	4.810E-01	1.590E-07	1.710E-08	4.814E-01	1.590E-07	7.240E-07	4.970E-01	5.310E-06	5.230E-11	4.839E-01	9.630E-10	9.910E-09	4.862E-01	9.480E-08
532	3.290E-09	4.806E-01	2.390E-08	3.280E-09	4.811E-01	2.390E-08	2.570E-07	4.970E-01	1.680E-06	6.030E-12	4.836E-01	6.180E-11	1.960E-09	4.860E-01	1.440E-08
533	1.460E-08	4.870E-01	1.550E-07	1.460E-08	4.873E-01	1.550E-07	6.310E-07	4.980E-01	5.330E-06	4.910E-11	4.890E-01	1.190E-09	8.590E-09	4.906E-01	9.250E-08
534	2.100E-08	4.794E-01	2.760E-07	2.100E-08	4.799E-01	2.760E-07	7.580E-07	4.967E-01	7.960E-06	7.630E-11	4.826E-01	1.940E-09	1.210E-08	4.851E-01	1.640E-07
535	3.210E-09	4.806E-01	3.150E-08	3.200E-09	4.810E-01	3.150E-08	2.420E-07	4.969E-01	1.880E-06	5.550E-12	4.836E-01	9.700E-11	1.880E-09	4.860E-01	1.890E-08
536	3.550E-11	5.011E-01	3.430E-10	3.560E-11	5.011E-01	3.430E-10	1.110E-08	5.001E-01	9.140E-08	1.190E-14	5.009E-01	1.710E-13	2.170E-11	5.007E-01	2.070E-10
537	1.680E-08	5.570E-01	1.570E-07	1.670E-08	5.578E-01	1.570E-07	7.360E-07	4.975E-01	5.220E-06	5.130E-11	5.616E-01	9.520E-10	9.690E-09	5.652E-01	9.350E-08
538	1.560E-09	3.310E-01	6.200E-09	1.560E-09	3.311E-01	6.200E-09	1.400E-07	4.991E-01	9.590E-07	1.480E-12	3.316E-01	9.370E-12	9.410E-10	3.321E-01	3.740E-09
539	1.857E-04	2.612E-01	9.053E-04	1.864E-04	2.614E-01	9.053E-04	4.280E-05	4.999E-01	2.287E-04	2.770E-07	2.621E-01	1.180E-06	2.020E-05	2.628E-01	1.520E-04
540	1.680E-06	4.905E-01	6.620E-06	1.680E-06	4.908E-01	6.620E-06	4.180E-08	4.983E-01	1.250E-07	4.350E-09	4.923E-01	1.190E-08	9.930E-07	4.938E-01	3.980E-06
541	4.330E-09	4.948E-01	1.720E-08	4.330E-09	4.949E-01	1.720E-08	2.030E-08	4.992E-01	6.290E-08	1.030E-12	4.956E-01	4.880E-12	2.620E-09	4.961E-01	1.040E-08
542	5.210E-11	4.413E-01	1.160E-10	5.210E-11	4.414E-01	1.160E-10	5.150E-07	8.272E-01	8.380E-07	1.820E-13	4.417E-01	4.210E-13	9.470E-11	5.574E-01	6.890E-11
543	4.500E-07	4.737E-01	1.160E-05	4.490E-07	4.742E-01	1.160E-05	7.250E-07	4.965E-01	8.160E-06	1.390E-09	4.771E-01	7.030E-08	2.630E-07	4.799E-01	6.890E-06
544	2.300E-06	4.747E-01	2.400E-05	2.300E-06	4.750E-01	2.400E-05	4.720E-07	4.979E-01	4.710E-06	4.890E-09	4.764E-01	6.050E-08	1.380E-06	4.778E-01	1.440E-05
545	0.000	0.000	0.000	0.000	0.000	0.000	0.000	0.000	0.000	0.000	0.000	0.000	0.000	0.000	0.000
546	0.000	0.000	0.000	0.000	0.000	0.000	0.000	0.000	0.000	0.000	0.000	0.000	0.000	0.000	0.000
547	0.000	0.000	0.000	0.000	0.000	0.000	0.000	0.000	0.000	0.000	0.000	0.000	0.000	0.000	0.000
548	0.000	0.000	0.000	0.000	0.000	0.000	0.000	0.000	0.000	0.000	0.000	0.000	0.000	0.000	0.000
549	0.000	0.000	0.000	0.000	0.000	0.000	0.000	0.000	0.000	0.000	0.000	0.000	0.000	0.000	0.000
550	4.558E-04	2.937E-01	2.345E-03	4.560E-04	2.939E-01	2.345E-03	7.330E-05	4.950E-01	5.595E-04	3.080E-07	4.868E-01	3.900E-06	8.030E-09	4.915E-01	8.530E-08

## Sheet: TableS6
Table S6. Posterior probabilities testing for convergence in each site of the EDARADD coding sequence using the PCOC method.
	Aquatic (pinnipeds, cetaceans, manatee, otters)			Aquatic (pinnipeds, cetaceans, manatee)			Fasting lactation			Loss of external ear			Loss of fur
Sites	PCOC	PC	OC	PCOC	PC	OC	PCOC	PC	OC	PCOC	PC	OC	PCOC	PC	OC
1	1.450E-10	4.992E-01	2.730E-09	1.360E-07	4.993E-01	8.670E-07	5.530E-12	4.999E-01	4.780E-11	1.960E-11	4.994E-01	3.200E-10	7.360E-08	4.995E-01	4.630E-07
2	6.790E-09	4.922E-01	1.140E-07	1.510E-06	4.928E-01	9.580E-06	1.920E-10	4.991E-01	1.790E-09	8.630E-10	4.941E-01	1.330E-08	8.040E-07	4.951E-01	5.060E-06
3	2.660E-09	4.940E-01	1.810E-08	8.590E-07	4.945E-01	3.240E-06	6.450E-11	4.993E-01	3.170E-10	3.280E-10	4.955E-01	2.130E-09	4.600E-07	4.963E-01	1.730E-06
4	1.340E-11	4.978E-01	3.590E-11	4.270E-08	4.980E-01	8.580E-08	5.160E-13	4.998E-01	1.150E-12	1.810E-12	4.983E-01	4.660E-12	2.310E-08	4.986E-01	4.640E-08
5	6.200E-08	2.551E-01	4.910E-07	2.020E-05	2.552E-01	1.120E-04	9.770E-06	2.577E-01	5.720E-05	7.600E-09	2.555E-01	5.820E-08	1.080E-05	2.557E-01	5.990E-05
6	1.880E-08	4.916E-01	2.760E-07	6.600E-07	4.923E-01	4.590E-06	3.720E-11	4.991E-01	2.770E-10	1.910E-10	4.937E-01	2.130E-09	2.800E-07	4.948E-01	1.620E-06
7	1.340E-11	4.978E-01	3.590E-11	4.270E-08	4.980E-01	8.580E-08	5.160E-13	4.998E-01	1.150E-12	1.810E-12	4.983E-01	4.660E-12	2.310E-08	4.986E-01	4.640E-08
8	1.100E-03	2.218E-01	1.140E-02	1.500E-02	2.222E-01	7.930E-02	4.880E-09	4.997E-01	1.900E-08	8.070E-06	2.231E-01	8.200E-05	4.710E-03	2.237E-01	2.490E-02
9	4.710E-10	4.927E-01	8.160E-09	2.790E-07	4.933E-01	1.970E-06	1.570E-11	4.992E-01	1.550E-10	6.180E-11	4.946E-01	9.710E-10	1.500E-07	4.955E-01	1.050E-06
10	6.430E-09	4.778E-01	1.720E-07	1.370E-06	4.786E-01	1.370E-05	1.520E-10	4.988E-01	3.730E-09	7.960E-10	4.804E-01	1.920E-08	7.320E-07	4.818E-01	7.220E-06
11	1.550E-09	4.916E-01	1.530E-08	5.090E-07	4.923E-01	3.170E-06	3.760E-11	4.991E-01	2.790E-10	1.920E-10	4.937E-01	1.810E-09	2.720E-07	4.948E-01	1.690E-06
12	3.350E-08	4.920E-01	3.360E-07	1.730E-05	4.926E-01	1.640E-04	4.900E-12	4.991E-01	6.880E-11	2.930E-10	4.940E-01	1.460E-08	7.070E-08	4.951E-01	6.380E-07
13	1.110E-09	7.245E-01	5.770E-08	1.480E-06	7.244E-01	1.950E-05	1.630E-11	4.995E-01	2.400E-10	3.870E-05	4.933E-01	1.010E-03	5.840E-04	4.935E-01	1.020E-02
14	6.240E-05	4.125E-01	7.042E-04	1.770E-02	4.128E-01	6.255E-02	1.830E-09	4.993E-01	1.250E-08	7.750E-06	4.136E-01	8.220E-05	9.530E-03	4.142E-01	3.420E-02
15	7.070E-10	4.925E-01	1.150E-08	3.640E-07	4.931E-01	2.430E-06	2.240E-11	4.992E-01	2.130E-10	9.170E-11	4.944E-01	1.370E-09	1.950E-07	4.953E-01	1.300E-06
16	1.230E-09	4.917E-01	2.000E-08	4.920E-07	4.924E-01	3.450E-06	3.610E-11	4.991E-01	3.570E-10	1.570E-10	4.938E-01	2.360E-09	2.640E-07	4.949E-01	1.840E-06
17	1.340E-11	4.978E-01	3.590E-11	4.270E-08	4.980E-01	8.580E-08	5.160E-13	4.998E-01	1.150E-12	1.810E-12	4.983E-01	4.660E-12	2.310E-08	4.986E-01	4.640E-08
18	7.920E-09	4.938E-01	1.960E-07	1.490E-06	4.943E-01	1.160E-05	2.110E-10	4.993E-01	2.460E-09	9.950E-10	4.953E-01	2.230E-08	7.940E-07	4.961E-01	6.100E-06
19	1.230E-09	4.917E-01	2.000E-08	4.920E-07	4.924E-01	3.450E-06	3.610E-11	4.991E-01	3.570E-10	1.570E-10	4.938E-01	2.360E-09	2.640E-07	4.949E-01	1.840E-06
20	1.550E-09	4.916E-01	1.530E-08	5.090E-07	4.923E-01	3.170E-06	3.760E-11	4.991E-01	2.790E-10	1.920E-10	4.937E-01	1.810E-09	2.720E-07	4.948E-01	1.690E-06
21	7.030E-10	4.954E-01	4.660E-09	4.220E-07	4.958E-01	1.390E-06	2.030E-11	4.995E-01	9.120E-11	8.940E-11	4.965E-01	5.570E-10	2.270E-07	4.971E-01	7.440E-07
22	1.550E-09	4.916E-01	1.530E-08	5.090E-07	4.923E-01	3.170E-06	3.760E-11	4.991E-01	2.790E-10	1.920E-10	4.937E-01	1.810E-09	2.720E-07	4.948E-01	1.690E-06
23	1.340E-11	4.978E-01	3.590E-11	4.270E-08	4.980E-01	8.580E-08	5.160E-13	4.998E-01	1.150E-12	1.810E-12	4.983E-01	4.660E-12	2.310E-08	4.986E-01	4.640E-08
24	2.660E-09	4.940E-01	1.810E-08	8.590E-07	4.945E-01	3.240E-06	6.450E-11	4.993E-01	3.170E-10	3.280E-10	4.955E-01	2.130E-09	4.600E-07	4.963E-01	1.730E-06
25	7.030E-10	4.954E-01	4.660E-09	4.220E-07	4.958E-01	1.390E-06	2.030E-11	4.995E-01	9.120E-11	8.940E-11	4.965E-01	5.570E-10	2.270E-07	4.971E-01	7.440E-07
26	2.470E-08	4.949E-01	2.930E-07	3.370E-06	4.955E-01	2.400E-05	1.200E-10	4.994E-01	1.320E-09	2.790E-09	4.968E-01	3.090E-08	1.780E-06	4.978E-01	1.260E-05
27	2.660E-09	4.940E-01	1.810E-08	8.590E-07	4.945E-01	3.240E-06	6.450E-11	4.993E-01	3.170E-10	3.280E-10	4.955E-01	2.130E-09	4.600E-07	4.963E-01	1.730E-06
28	6.300E-09	4.960E-01	5.140E-08	1.600E-06	4.963E-01	1.050E-05	4.290E-11	4.996E-01	3.280E-10	7.640E-10	4.968E-01	5.600E-09	8.480E-07	4.972E-01	5.630E-06
29	9.470E-10	4.953E-01	6.160E-09	4.760E-07	4.957E-01	1.410E-06	3.050E-11	4.995E-01	1.130E-10	1.230E-10	4.965E-01	7.280E-10	2.550E-07	4.971E-01	7.520E-07
30	8.550E-08	4.847E-01	2.190E-07	3.640E-04	4.854E-01	3.740E-04	9.500E-12	4.996E-01	8.200E-12	2.190E-04	4.865E-01	2.740E-04	5.600E-01	4.873E-01	6.470E-01
31	4.080E-08	4.930E-01	4.150E-07	1.060E-06	4.936E-01	6.210E-06	5.800E-11	4.992E-01	3.970E-10	3.630E-10	4.948E-01	3.200E-09	4.140E-07	4.957E-01	2.140E-06
32	1.550E-09	4.916E-01	1.530E-08	5.090E-07	4.923E-01	3.170E-06	3.760E-11	4.991E-01	2.790E-10	1.920E-10	4.937E-01	1.810E-09	2.720E-07	4.948E-01	1.690E-06
33	7.070E-10	4.925E-01	1.150E-08	3.640E-07	4.931E-01	2.430E-06	2.240E-11	4.992E-01	2.130E-10	9.170E-11	4.944E-01	1.370E-09	1.950E-07	4.953E-01	1.300E-06
34	2.750E-09	4.905E-01	1.820E-07	6.360E-07	4.913E-01	1.210E-05	8.570E-11	4.990E-01	2.320E-09	3.560E-10	4.929E-01	2.070E-08	3.400E-07	4.942E-01	6.340E-06
35	1.340E-11	4.978E-01	3.590E-11	4.270E-08	4.980E-01	8.580E-08	5.160E-13	4.998E-01	1.150E-12	1.810E-12	4.983E-01	4.660E-12	2.310E-08	4.986E-01	4.640E-08
36	7.280E-09	4.946E-01	1.600E-07	1.280E-06	4.950E-01	1.020E-05	1.680E-10	4.994E-01	1.950E-09	8.910E-10	4.959E-01	1.810E-08	6.790E-07	4.966E-01	5.340E-06
37	2.250E-10	4.951E-01	8.000E-10	2.260E-07	4.955E-01	5.610E-07	6.840E-12	4.995E-01	1.970E-11	2.890E-11	4.963E-01	9.890E-11	1.220E-07	4.969E-01	3.020E-07
38	1.550E-09	4.916E-01	1.530E-08	5.090E-07	4.923E-01	3.170E-06	3.760E-11	4.991E-01	2.790E-10	1.920E-10	4.937E-01	1.810E-09	2.720E-07	4.948E-01	1.690E-06
39	7.030E-10	4.954E-01	4.660E-09	4.220E-07	4.958E-01	1.390E-06	2.030E-11	4.995E-01	9.120E-11	8.940E-11	4.965E-01	5.570E-10	2.270E-07	4.971E-01	7.440E-07
40	3.630E-09	4.959E-01	1.760E-08	3.370E-07	4.962E-01	8.460E-07	1.250E-11	4.995E-01	2.900E-11	5.180E-11	4.969E-01	1.700E-10	1.590E-07	4.974E-01	3.570E-07
41	9.320E-09	4.918E-01	2.020E-07	1.630E-06	4.925E-01	1.440E-05	2.420E-10	4.991E-01	3.090E-09	1.160E-09	4.939E-01	2.350E-08	8.660E-07	4.949E-01	7.590E-06
42	1.340E-11	4.978E-01	3.590E-11	4.270E-08	4.980E-01	8.580E-08	5.160E-13	4.998E-01	1.150E-12	1.810E-12	4.983E-01	4.660E-12	2.310E-08	4.986E-01	4.640E-08
43	7.070E-10	4.925E-01	1.150E-08	3.640E-07	4.931E-01	2.430E-06	2.240E-11	4.992E-01	2.130E-10	9.170E-11	4.944E-01	1.370E-09	1.950E-07	4.953E-01	1.300E-06
44	1.470E-07	4.942E-01	1.790E-06	2.740E-05	4.947E-01	6.550E-05	2.940E-10	4.994E-01	8.130E-10	1.660E-08	4.956E-01	7.680E-08	1.450E-05	4.964E-01	3.270E-05
45	1.430E-09	4.922E-01	1.730E-08	5.410E-07	4.928E-01	3.020E-06	4.120E-11	4.991E-01	3.070E-10	1.810E-10	4.942E-01	2.020E-09	2.890E-07	4.952E-01	1.610E-06
46	1.800E-08	4.902E-01	6.600E-07	5.260E-07	4.910E-01	7.310E-06	2.720E-11	4.989E-01	4.550E-10	1.440E-10	4.926E-01	3.880E-09	2.080E-07	4.939E-01	2.330E-06
47	6.470E-13	6.333E-01	1.120E-12	7.080E-09	6.331E-01	7.510E-09	2.350E-13	4.996E-01	4.270E-14	8.790E-14	6.327E-01	1.500E-13	3.820E-09	6.323E-01	4.070E-09
48	1.550E-09	4.916E-01	1.530E-08	5.090E-07	4.923E-01	3.170E-06	3.760E-11	4.991E-01	2.790E-10	1.920E-10	4.937E-01	1.810E-09	2.720E-07	4.948E-01	1.690E-06
49	1.230E-11	4.988E-01	6.500E-11	3.740E-08	4.989E-01	1.360E-07	4.290E-13	4.999E-01	2.020E-12	1.620E-12	4.991E-01	8.380E-12	2.020E-08	4.992E-01	7.340E-08
50	2.830E-08	9.808E-02	1.200E-05	5.990E-07	9.826E-02	7.470E-05	4.180E-11	4.990E-01	3.520E-09	3.600E-10	9.865E-02	1.130E-07	2.360E-07	9.894E-02	2.430E-05
51	5.260E-06	2.311E-01	1.580E-04	3.000E-03	2.314E-01	3.370E-02	3.130E-10	4.990E-01	9.660E-09	5.760E-07	2.321E-01	1.570E-05	1.610E-03	2.327E-01	1.820E-02
52	1.730E-08	4.911E-01	1.500E-06	1.900E-06	4.918E-01	1.690E-05	2.740E-10	4.990E-01	2.700E-09	1.230E-09	4.934E-01	2.490E-08	9.710E-07	4.945E-01	6.910E-06
53	7.440E-10	4.930E-01	1.050E-08	3.790E-07	4.935E-01	2.270E-06	2.290E-11	4.992E-01	1.920E-10	9.600E-11	4.947E-01	1.250E-09	2.040E-07	4.957E-01	1.210E-06
54	3.950E-12	4.997E-01	2.000E-11	1.780E-08	4.997E-01	5.010E-08	1.720E-13	5.000E-01	6.310E-13	5.510E-13	4.998E-01	2.580E-12	9.640E-09	4.998E-01	2.710E-08
55	1.340E-11	4.978E-01	3.590E-11	4.270E-08	4.980E-01	8.580E-08	5.160E-13	4.998E-01	1.150E-12	1.810E-12	4.983E-01	4.660E-12	2.310E-08	4.986E-01	4.640E-08
56	6.170E-08	4.965E-01	1.100E-06	7.040E-06	4.967E-01	3.590E-05	1.880E-11	4.996E-01	1.190E-10	1.540E-09	4.973E-01	1.300E-08	3.460E-06	4.977E-01	1.590E-05
57	1.090E-03	3.747E-01	8.250E-03	1.950E-02	3.752E-01	1.310E-01	5.110E-10	4.990E-01	1.370E-08	1.880E-06	4.933E-01	3.530E-05	1.440E-07	4.947E-01	2.010E-06
58	2.660E-09	4.940E-01	1.810E-08	8.590E-07	4.945E-01	3.240E-06	6.450E-11	4.993E-01	3.170E-10	3.280E-10	4.955E-01	2.130E-09	4.600E-07	4.963E-01	1.730E-06
59	4.380E-08	4.909E-01	4.720E-07	7.630E-07	4.916E-01	5.990E-06	3.690E-11	4.990E-01	2.900E-10	2.400E-10	4.932E-01	2.410E-09	2.610E-07	4.944E-01	1.790E-06
60	5.540E-05	4.957E-01	3.750E-04	2.410E-04	4.960E-01	1.490E-03	3.990E-10	4.995E-01	3.040E-10	5.240E-08	4.967E-01	9.020E-07	2.230E-06	4.973E-01	5.390E-06
61	2.660E-09	4.938E-01	8.810E-09	2.670E-07	4.943E-01	6.420E-07	7.130E-12	4.993E-01	1.690E-11	3.110E-11	4.954E-01	8.600E-11	1.230E-07	4.962E-01	2.840E-07
62	1.660E-10	4.935E-01	2.360E-09	1.570E-07	4.940E-01	9.660E-07	6.100E-12	4.993E-01	5.300E-11	2.220E-11	4.951E-01	2.880E-10	8.420E-08	4.960E-01	5.190E-07
63	2.250E-10	4.951E-01	8.000E-10	2.260E-07	4.955E-01	5.610E-07	6.840E-12	4.995E-01	1.970E-11	2.890E-11	4.963E-01	9.890E-11	1.220E-07	4.969E-01	3.020E-07
64	3.870E-10	4.959E-01	1.330E-09	2.950E-07	4.962E-01	6.640E-07	1.250E-11	4.995E-01	2.900E-11	5.030E-11	4.969E-01	1.600E-10	1.590E-07	4.974E-01	3.570E-07
65	1.230E-09	4.917E-01	2.000E-08	4.920E-07	4.924E-01	3.450E-06	3.610E-11	4.991E-01	3.570E-10	1.570E-10	4.938E-01	2.360E-09	2.640E-07	4.949E-01	1.840E-06
66	1.230E-09	4.917E-01	2.000E-08	4.920E-07	4.924E-01	3.450E-06	3.610E-11	4.991E-01	3.570E-10	1.570E-10	4.938E-01	2.360E-09	2.640E-07	4.949E-01	1.840E-06
67	7.440E-10	4.930E-01	1.050E-08	3.790E-07	4.935E-01	2.270E-06	2.290E-11	4.992E-01	1.920E-10	9.600E-11	4.947E-01	1.250E-09	2.040E-07	4.957E-01	1.210E-06
68	6.570E-06	4.946E-01	2.390E-05	3.280E-07	4.953E-01	1.280E-06	1.130E-11	4.995E-01	4.300E-11	5.240E-11	4.962E-01	2.520E-10	1.410E-07	4.969E-01	5.190E-07
69	2.720E-09	4.918E-01	1.930E-07	6.650E-07	4.924E-01	1.260E-05	8.830E-11	4.991E-01	2.470E-09	3.550E-10	4.938E-01	2.200E-08	3.540E-07	4.949E-01	6.610E-06
70	1.890E-10	4.965E-01	2.500E-10	6.330E-07	4.968E-01	7.690E-07	5.740E-13	4.996E-01	6.050E-13	2.600E-11	4.974E-01	3.290E-11	3.440E-07	4.979E-01	4.160E-07
71	1.950E-09	4.911E-01	1.420E-08	5.170E-07	4.919E-01	3.110E-06	4.120E-11	4.990E-01	2.510E-10	2.280E-10	4.934E-01	1.600E-09	2.760E-07	4.945E-01	1.660E-06
72	2.660E-09	4.940E-01	1.810E-08	8.590E-07	4.945E-01	3.240E-06	6.450E-11	4.993E-01	3.170E-10	3.280E-10	4.955E-01	2.130E-09	4.600E-07	4.963E-01	1.730E-06
73	7.030E-10	4.954E-01	4.660E-09	4.220E-07	4.958E-01	1.390E-06	2.030E-11	4.995E-01	9.120E-11	8.940E-11	4.965E-01	5.570E-10	2.270E-07	4.971E-01	7.440E-07
74	4.180E-10	4.970E-01	4.010E-10	3.770E-07	4.972E-01	2.500E-07	1.440E-11	4.997E-01	6.980E-12	5.630E-11	4.977E-01	4.860E-11	2.040E-07	4.981E-01	1.350E-07
75	1.550E-09	4.916E-01	1.530E-08	5.090E-07	4.923E-01	3.170E-06	3.760E-11	4.991E-01	2.790E-10	1.920E-10	4.937E-01	1.810E-09	2.720E-07	4.948E-01	1.690E-06
76	1.340E-11	4.978E-01	3.590E-11	4.270E-08	4.980E-01	8.580E-08	5.160E-13	4.998E-01	1.150E-12	1.810E-12	4.983E-01	4.660E-12	2.310E-08	4.986E-01	4.640E-08
77	9.320E-09	4.918E-01	2.020E-07	1.630E-06	4.925E-01	1.440E-05	2.420E-10	4.991E-01	3.090E-09	1.160E-09	4.939E-01	2.350E-08	8.660E-07	4.949E-01	7.590E-06
78	2.660E-09	4.940E-01	1.810E-08	8.590E-07	4.945E-01	3.240E-06	6.450E-11	4.993E-01	3.170E-10	3.280E-10	4.955E-01	2.130E-09	4.600E-07	4.963E-01	1.730E-06
79	1.250E-09	4.902E-01	2.150E-08	4.020E-07	4.910E-01	4.120E-06	2.760E-11	4.989E-01	3.840E-10	1.520E-10	4.927E-01	2.520E-09	2.150E-07	4.940E-01	2.200E-06
80	8.710E-01	2.557E-01	9.670E-01	9.990E-01	2.555E-01	1.000E+00	5.240E-01	6.650E-01	7.960E-01	4.020E-01	1.960E-01	6.620E-01	3.840E-02	4.422E-01	2.560E-01
81	2.660E-09	4.940E-01	1.810E-08	8.590E-07	4.945E-01	3.240E-06	6.450E-11	4.993E-01	3.170E-10	3.280E-10	4.955E-01	2.130E-09	4.600E-07	4.963E-01	1.730E-06
82	3.180E-10	4.894E-01	1.920E-08	1.990E-07	4.903E-01	3.900E-06	8.950E-12	4.989E-01	3.520E-10	4.030E-11	4.921E-01	2.270E-09	1.070E-07	4.935E-01	2.080E-06
83	4.880E-06	4.919E-01	1.190E-04	7.690E-05	4.923E-01	1.150E-03	4.610E-12	4.992E-01	9.290E-11	1.560E-09	4.935E-01	7.320E-08	1.270E-07	4.942E-01	1.790E-06
84	1.390E-05	6.374E-01	1.230E-04	6.640E-03	6.381E-01	1.130E-02	7.690E-10	4.995E-01	1.080E-09	7.610E-07	6.395E-01	4.380E-06	3.460E-03	6.406E-01	5.870E-03
85	1.130E-07	4.929E-01	1.760E-06	2.340E-06	4.934E-01	1.910E-05	5.610E-11	4.992E-01	4.280E-10	7.650E-10	4.946E-01	9.000E-09	7.620E-07	4.956E-01	5.290E-06
86	3.950E-12	4.997E-01	2.000E-11	1.780E-08	4.997E-01	5.010E-08	1.720E-13	5.000E-01	6.310E-13	5.510E-13	4.998E-01	2.580E-12	9.640E-09	4.998E-01	2.710E-08
87	4.370E-09	4.956E-01	1.360E-08	3.600E-06	4.960E-01	6.050E-06	1.220E-11	4.995E-01	3.520E-11	5.750E-10	4.968E-01	1.600E-09	1.930E-06	4.975E-01	3.250E-06
88	4.720E-07	4.904E-01	4.240E-05	7.580E-06	4.912E-01	2.220E-04	2.880E-11	4.990E-01	4.390E-10	7.260E-10	4.928E-01	6.400E-08	3.110E-07	4.941E-01	4.220E-06
89	0.000	0.000	0.000	0.000	0.000	0.000	0.000	0.000	0.000	0.000	0.000	0.000	0.000	0.000	0.000
90	0.000	0.000	0.000	0.000	0.000	0.000	0.000	0.000	0.000	0.000	0.000	0.000	0.000	0.000	0.000
91	0.000	0.000	0.000	0.000	0.000	0.000	0.000	0.000	0.000	0.000	0.000	0.000	0.000	0.000	0.000
92	1.350E-07	4.935E-01	1.180E-06	4.870E-05	4.939E-01	1.650E-04	3.400E-11	4.994E-01	1.520E-10	1.410E-08	4.949E-01	7.700E-08	2.600E-05	4.956E-01	8.620E-05
93	3.950E-12	4.997E-01	2.000E-11	1.780E-08	4.997E-01	5.010E-08	1.720E-13	5.000E-01	6.310E-13	5.510E-13	4.998E-01	2.580E-12	9.640E-09	4.998E-01	2.710E-08
94	8.830E-09	4.927E-01	2.430E-07	4.470E-06	4.932E-01	4.820E-05	1.110E-11	4.992E-01	1.990E-10	9.310E-10	4.945E-01	2.170E-08	2.390E-06	4.954E-01	2.560E-05
95	3.950E-12	4.997E-01	2.000E-11	1.780E-08	4.997E-01	5.010E-08	1.720E-13	5.000E-01	6.310E-13	5.510E-13	4.998E-01	2.580E-12	9.640E-09	4.998E-01	2.710E-08
96	1.960E-05	4.924E-01	1.340E-04	6.970E-04	4.925E-01	3.880E-03	2.450E-12	4.996E-01	1.650E-11	4.790E-09	4.928E-01	3.360E-08	8.730E-06	4.930E-01	5.550E-05
97	1.590E-04	2.828E-01	6.610E-04	9.640E-02	2.829E-01	2.790E-01	1.820E-06	4.980E-01	1.240E-05	2.820E-05	3.419E-01	2.400E-04	7.220E-07	4.956E-01	4.970E-06
98	9.610E-08	4.966E-01	9.690E-08	2.130E-08	4.969E-01	2.230E-08	2.160E-13	4.996E-01	2.040E-13	6.770E-13	4.974E-01	8.150E-13	1.130E-08	4.979E-01	1.130E-08
99	1.860E-06	6.371E-01	9.270E-06	6.420E-05	6.378E-01	1.790E-04	2.260E-07	5.003E-01	1.490E-07	1.880E-08	6.393E-01	7.890E-08	2.680E-05	6.404E-01	6.640E-05
100	1.470E-07	4.940E-01	1.610E-05	3.700E-06	4.945E-01	6.680E-05	3.450E-10	4.993E-01	1.910E-09	1.810E-09	4.955E-01	6.910E-08	1.290E-06	4.963E-01	8.410E-06
101	5.670E-06	7.086E-01	8.400E-05	6.490E-03	7.094E-01	2.180E-02	9.120E-11	4.994E-01	7.640E-10	7.100E-07	7.111E-01	1.000E-05	3.520E-03	7.124E-01	1.180E-02
102	9.220E-08	4.941E-01	1.520E-06	2.160E-05	4.946E-01	1.250E-04	2.020E-10	4.994E-01	1.850E-09	1.170E-08	4.955E-01	1.740E-07	1.150E-05	4.962E-01	6.630E-05
103	1.340E-11	4.978E-01	3.590E-11	4.270E-08	4.980E-01	8.580E-08	5.160E-13	4.998E-01	1.150E-12	1.810E-12	4.983E-01	4.660E-12	2.310E-08	4.986E-01	4.640E-08
104	7.030E-10	4.954E-01	4.660E-09	4.220E-07	4.958E-01	1.390E-06	2.030E-11	4.995E-01	9.120E-11	8.940E-11	4.965E-01	5.570E-10	2.270E-07	4.971E-01	7.440E-07
105	7.280E-09	4.946E-01	1.600E-07	1.280E-06	4.950E-01	1.020E-05	1.680E-10	4.994E-01	1.950E-09	8.910E-10	4.959E-01	1.810E-08	6.790E-07	4.966E-01	5.340E-06
106	2.660E-09	4.940E-01	1.810E-08	8.590E-07	4.945E-01	3.240E-06	6.450E-11	4.993E-01	3.170E-10	3.280E-10	4.955E-01	2.130E-09	4.600E-07	4.963E-01	1.730E-06
107	1.550E-09	4.916E-01	1.530E-08	5.090E-07	4.923E-01	3.170E-06	3.760E-11	4.991E-01	2.790E-10	1.920E-10	4.937E-01	1.810E-09	2.720E-07	4.948E-01	1.690E-06
108	9.320E-09	4.918E-01	2.020E-07	1.630E-06	4.925E-01	1.440E-05	2.420E-10	4.991E-01	3.090E-09	1.160E-09	4.939E-01	2.350E-08	8.660E-07	4.949E-01	7.590E-06
109	9.320E-09	4.918E-01	2.020E-07	1.630E-06	4.925E-01	1.440E-05	2.420E-10	4.991E-01	3.090E-09	1.160E-09	4.939E-01	2.350E-08	8.660E-07	4.949E-01	7.590E-06
110	7.440E-10	4.930E-01	1.050E-08	3.790E-07	4.935E-01	2.270E-06	2.290E-11	4.992E-01	1.920E-10	9.600E-11	4.947E-01	1.250E-09	2.040E-07	4.957E-01	1.210E-06
111	1.550E-09	4.916E-01	1.530E-08	5.090E-07	4.923E-01	3.170E-06	3.760E-11	4.991E-01	2.790E-10	1.920E-10	4.937E-01	1.810E-09	2.720E-07	4.948E-01	1.690E-06
112	2.250E-10	4.951E-01	8.000E-10	2.260E-07	4.955E-01	5.610E-07	6.840E-12	4.995E-01	1.970E-11	2.890E-11	4.963E-01	9.890E-11	1.220E-07	4.969E-01	3.020E-07
113	1.550E-09	4.916E-01	1.530E-08	5.090E-07	4.923E-01	3.170E-06	3.760E-11	4.991E-01	2.790E-10	1.920E-10	4.937E-01	1.810E-09	2.720E-07	4.948E-01	1.690E-06
114	9.320E-09	4.918E-01	2.020E-07	1.630E-06	4.925E-01	1.440E-05	2.420E-10	4.991E-01	3.090E-09	1.160E-09	4.939E-01	2.350E-08	8.660E-07	4.949E-01	7.590E-06
115	9.320E-09	4.918E-01	2.020E-07	1.630E-06	4.925E-01	1.440E-05	2.420E-10	4.991E-01	3.090E-09	1.160E-09	4.939E-01	2.350E-08	8.660E-07	4.949E-01	7.590E-06
116	1.550E-09	4.916E-01	1.530E-08	5.090E-07	4.923E-01	3.170E-06	3.760E-11	4.991E-01	2.790E-10	1.920E-10	4.937E-01	1.810E-09	2.720E-07	4.948E-01	1.690E-06
117	9.960E-09	4.937E-01	1.310E-07	1.850E-06	4.942E-01	8.220E-06	2.780E-10	4.993E-01	1.650E-09	1.260E-09	4.953E-01	1.480E-08	9.870E-07	4.961E-01	4.320E-06
118	7.280E-09	4.946E-01	1.600E-07	1.280E-06	4.950E-01	1.020E-05	1.680E-10	4.994E-01	1.950E-09	8.910E-10	4.959E-01	1.810E-08	6.790E-07	4.966E-01	5.340E-06
119	4.710E-10	4.927E-01	8.160E-09	2.790E-07	4.933E-01	1.970E-06	1.570E-11	4.992E-01	1.550E-10	6.180E-11	4.946E-01	9.710E-10	1.500E-07	4.955E-01	1.050E-06
120	7.280E-09	4.946E-01	1.600E-07	1.280E-06	4.950E-01	1.020E-05	1.680E-10	4.994E-01	1.950E-09	8.910E-10	4.959E-01	1.810E-08	6.790E-07	4.966E-01	5.340E-06
121	7.070E-10	4.925E-01	1.150E-08	3.640E-07	4.931E-01	2.430E-06	2.240E-11	4.992E-01	2.130E-10	9.170E-11	4.944E-01	1.370E-09	1.950E-07	4.953E-01	1.300E-06
122	9.320E-09	4.918E-01	2.020E-07	1.630E-06	4.925E-01	1.440E-05	2.420E-10	4.991E-01	3.090E-09	1.160E-09	4.939E-01	2.350E-08	8.660E-07	4.949E-01	7.590E-06
123	1.550E-09	4.916E-01	1.530E-08	5.090E-07	4.923E-01	3.170E-06	3.760E-11	4.991E-01	2.790E-10	1.920E-10	4.937E-01	1.810E-09	2.720E-07	4.948E-01	1.690E-06
124	1.340E-11	4.978E-01	3.590E-11	4.270E-08	4.980E-01	8.580E-08	5.160E-13	4.998E-01	1.150E-12	1.810E-12	4.983E-01	4.660E-12	2.310E-08	4.986E-01	4.640E-08
125	3.950E-12	4.997E-01	2.000E-11	1.780E-08	4.997E-01	5.010E-08	1.720E-13	5.000E-01	6.310E-13	5.510E-13	4.998E-01	2.580E-12	9.640E-09	4.998E-01	2.710E-08
126	1.660E-10	4.937E-01	2.560E-09	1.470E-07	4.942E-01	1.050E-06	5.700E-12	4.993E-01	5.740E-11	2.180E-11	4.953E-01	3.120E-10	7.910E-08	4.961E-01	5.660E-07
127	1.340E-11	4.978E-01	3.590E-11	4.270E-08	4.980E-01	8.580E-08	5.160E-13	4.998E-01	1.150E-12	1.810E-12	4.983E-01	4.660E-12	2.310E-08	4.986E-01	4.640E-08
128	7.030E-10	4.954E-01	4.660E-09	4.220E-07	4.958E-01	1.390E-06	2.030E-11	4.995E-01	9.120E-11	8.940E-11	4.965E-01	5.570E-10	2.270E-07	4.971E-01	7.440E-07
129	1.020E-07	4.909E-01	9.850E-06	1.340E-06	4.916E-01	4.140E-05	8.870E-11	4.990E-01	3.970E-09	6.700E-10	4.932E-01	5.980E-08	4.150E-07	4.944E-01	9.540E-06
130	7.070E-10	4.925E-01	1.150E-08	3.640E-07	4.931E-01	2.430E-06	2.240E-11	4.992E-01	2.130E-10	9.170E-11	4.944E-01	1.370E-09	1.950E-07	4.953E-01	1.300E-06
131	7.440E-10	4.930E-01	1.050E-08	3.790E-07	4.935E-01	2.270E-06	2.290E-11	4.992E-01	1.920E-10	9.600E-11	4.947E-01	1.250E-09	2.040E-07	4.957E-01	1.210E-06
132	8.600E-12	5.007E-01	1.540E-10	2.030E-08	5.006E-01	1.840E-07	3.810E-13	5.001E-01	4.030E-12	1.210E-12	5.005E-01	1.920E-11	1.110E-08	5.004E-01	9.890E-08
133	4.710E-10	4.927E-01	8.160E-09	2.790E-07	4.933E-01	1.970E-06	1.570E-11	4.992E-01	1.550E-10	6.180E-11	4.946E-01	9.710E-10	1.500E-07	4.955E-01	1.050E-06
134	7.440E-10	4.930E-01	1.050E-08	3.790E-07	4.935E-01	2.270E-06	2.290E-11	4.992E-01	1.920E-10	9.600E-11	4.947E-01	1.250E-09	2.040E-07	4.957E-01	1.210E-06
135	2.720E-09	4.918E-01	1.930E-07	6.650E-07	4.924E-01	1.260E-05	8.830E-11	4.991E-01	2.470E-09	3.550E-10	4.938E-01	2.200E-08	3.540E-07	4.949E-01	6.610E-06
136	6.790E-09	4.922E-01	1.140E-07	1.510E-06	4.928E-01	9.580E-06	1.920E-10	4.991E-01	1.790E-09	8.630E-10	4.941E-01	1.330E-08	8.040E-07	4.951E-01	5.060E-06
137	2.660E-09	4.940E-01	1.810E-08	8.590E-07	4.945E-01	3.240E-06	6.450E-11	4.993E-01	3.170E-10	3.280E-10	4.955E-01	2.130E-09	4.600E-07	4.963E-01	1.730E-06
138	7.070E-10	4.925E-01	1.150E-08	3.640E-07	4.931E-01	2.430E-06	2.240E-11	4.992E-01	2.130E-10	9.170E-11	4.944E-01	1.370E-09	1.950E-07	4.953E-01	1.300E-06
139	8.600E-12	5.007E-01	1.540E-10	2.030E-08	5.006E-01	1.840E-07	3.810E-13	5.001E-01	4.030E-12	1.210E-12	5.005E-01	1.920E-11	1.110E-08	5.004E-01	9.890E-08
140	3.660E-10	4.965E-01	2.290E-09	2.670E-07	4.968E-01	9.370E-07	1.100E-11	4.996E-01	4.580E-11	4.690E-11	4.974E-01	2.740E-10	1.440E-07	4.978E-01	5.020E-07
141	1.450E-10	4.992E-01	2.730E-09	1.360E-07	4.993E-01	8.670E-07	5.530E-12	4.999E-01	4.780E-11	1.960E-11	4.994E-01	3.200E-10	7.360E-08	4.995E-01	4.630E-07
142	1.340E-11	4.978E-01	3.590E-11	4.270E-08	4.980E-01	8.580E-08	5.160E-13	4.998E-01	1.150E-12	1.810E-12	4.983E-01	4.660E-12	2.310E-08	4.986E-01	4.640E-08
143	2.750E-09	4.905E-01	1.820E-07	6.360E-07	4.913E-01	1.210E-05	8.570E-11	4.990E-01	2.320E-09	3.560E-10	4.929E-01	2.070E-08	3.400E-07	4.942E-01	6.340E-06
144	1.550E-09	4.916E-01	1.530E-08	5.090E-07	4.923E-01	3.170E-06	3.760E-11	4.991E-01	2.790E-10	1.920E-10	4.937E-01	1.810E-09	2.720E-07	4.948E-01	1.690E-06
145	1.230E-09	4.917E-01	2.000E-08	4.920E-07	4.924E-01	3.450E-06	3.610E-11	4.991E-01	3.570E-10	1.570E-10	4.938E-01	2.360E-09	2.640E-07	4.949E-01	1.840E-06
146	9.320E-09	4.918E-01	2.020E-07	1.630E-06	4.925E-01	1.440E-05	2.420E-10	4.991E-01	3.090E-09	1.160E-09	4.939E-01	2.350E-08	8.660E-07	4.949E-01	7.590E-06
147	3.950E-12	4.997E-01	2.000E-11	1.780E-08	4.997E-01	5.010E-08	1.720E-13	5.000E-01	6.310E-13	5.510E-13	4.998E-01	2.580E-12	9.640E-09	4.998E-01	2.710E-08
148	2.720E-09	4.918E-01	1.930E-07	6.650E-07	4.924E-01	1.260E-05	8.830E-11	4.991E-01	2.470E-09	3.550E-10	4.938E-01	2.200E-08	3.540E-07	4.949E-01	6.610E-06
149	9.320E-09	4.918E-01	2.020E-07	1.630E-06	4.925E-01	1.440E-05	2.420E-10	4.991E-01	3.090E-09	1.160E-09	4.939E-01	2.350E-08	8.660E-07	4.949E-01	7.590E-06
150	1.230E-09	4.917E-01	2.000E-08	4.920E-07	4.924E-01	3.450E-06	3.610E-11	4.991E-01	3.570E-10	1.570E-10	4.938E-01	2.360E-09	2.640E-07	4.949E-01	1.840E-06
151	2.250E-10	4.951E-01	8.000E-10	2.260E-07	4.955E-01	5.610E-07	6.840E-12	4.995E-01	1.970E-11	2.890E-11	4.963E-01	9.890E-11	1.220E-07	4.969E-01	3.020E-07
152	4.710E-10	4.927E-01	8.160E-09	2.790E-07	4.933E-01	1.970E-06	1.570E-11	4.992E-01	1.550E-10	6.180E-11	4.946E-01	9.710E-10	1.500E-07	4.955E-01	1.050E-06
153	1.340E-11	4.978E-01	3.590E-11	4.270E-08	4.980E-01	8.580E-08	5.160E-13	4.998E-01	1.150E-12	1.810E-12	4.983E-01	4.660E-12	2.310E-08	4.986E-01	4.640E-08
154	2.250E-10	4.951E-01	8.000E-10	2.260E-07	4.955E-01	5.610E-07	6.840E-12	4.995E-01	1.970E-11	2.890E-11	4.963E-01	9.890E-11	1.220E-07	4.969E-01	3.020E-07
155	2.660E-09	4.940E-01	1.810E-08	8.590E-07	4.945E-01	3.240E-06	6.450E-11	4.993E-01	3.170E-10	3.280E-10	4.955E-01	2.130E-09	4.600E-07	4.963E-01	1.730E-06
156	1.340E-11	4.978E-01	3.590E-11	4.270E-08	4.980E-01	8.580E-08	5.160E-13	4.998E-01	1.150E-12	1.810E-12	4.983E-01	4.660E-12	2.310E-08	4.986E-01	4.640E-08
157	7.030E-10	4.954E-01	4.660E-09	4.220E-07	4.958E-01	1.390E-06	2.030E-11	4.995E-01	9.120E-11	8.940E-11	4.965E-01	5.570E-10	2.270E-07	4.971E-01	7.440E-07
158	9.320E-09	4.918E-01	2.020E-07	1.630E-06	4.925E-01	1.440E-05	2.420E-10	4.991E-01	3.090E-09	1.160E-09	4.939E-01	2.350E-08	8.660E-07	4.949E-01	7.590E-06
159	1.230E-09	4.917E-01	2.000E-08	4.920E-07	4.924E-01	3.450E-06	3.610E-11	4.991E-01	3.570E-10	1.570E-10	4.938E-01	2.360E-09	2.640E-07	4.949E-01	1.840E-06
160	2.720E-09	4.918E-01	1.930E-07	6.650E-07	4.924E-01	1.260E-05	8.830E-11	4.991E-01	2.470E-09	3.550E-10	4.938E-01	2.200E-08	3.540E-07	4.949E-01	6.610E-06
161	9.320E-09	4.918E-01	2.020E-07	1.630E-06	4.925E-01	1.440E-05	2.420E-10	4.991E-01	3.090E-09	1.160E-09	4.939E-01	2.350E-08	8.660E-07	4.949E-01	7.590E-06
162	9.360E-09	4.942E-01	2.060E-07	1.700E-06	4.946E-01	1.400E-05	2.480E-10	4.993E-01	3.020E-09	1.170E-09	4.956E-01	2.300E-08	9.000E-07	4.963E-01	7.360E-06
163	4.710E-10	4.927E-01	8.160E-09	2.790E-07	4.933E-01	1.970E-06	1.570E-11	4.992E-01	1.550E-10	6.180E-11	4.946E-01	9.710E-10	1.500E-07	4.955E-01	1.050E-06
164	7.440E-10	4.930E-01	1.050E-08	3.790E-07	4.935E-01	2.270E-06	2.290E-11	4.992E-01	1.920E-10	9.600E-11	4.947E-01	1.250E-09	2.040E-07	4.957E-01	1.210E-06
165	2.660E-09	4.940E-01	1.810E-08	8.590E-07	4.945E-01	3.240E-06	6.450E-11	4.993E-01	3.170E-10	3.280E-10	4.955E-01	2.130E-09	4.600E-07	4.963E-01	1.730E-06
166	2.250E-10	4.951E-01	8.000E-10	2.260E-07	4.955E-01	5.610E-07	6.840E-12	4.995E-01	1.970E-11	2.890E-11	4.963E-01	9.890E-11	1.220E-07	4.969E-01	3.020E-07
167	4.710E-10	4.927E-01	8.160E-09	2.790E-07	4.933E-01	1.970E-06	1.570E-11	4.992E-01	1.550E-10	6.180E-11	4.946E-01	9.710E-10	1.500E-07	4.955E-01	1.050E-06
168	1.210E-09	4.950E-01	1.070E-08	1.520E-07	4.952E-01	8.940E-07	1.040E-12	4.995E-01	7.170E-12	4.400E-12	4.957E-01	3.320E-11	5.510E-08	4.961E-01	3.110E-07
169	7.920E-09	4.938E-01	1.960E-07	1.490E-06	4.943E-01	1.160E-05	2.110E-10	4.993E-01	2.460E-09	9.950E-10	4.953E-01	2.230E-08	7.940E-07	4.961E-01	6.100E-06
170	3.660E-10	4.965E-01	2.290E-09	2.670E-07	4.968E-01	9.370E-07	1.100E-11	4.996E-01	4.580E-11	4.690E-11	4.974E-01	2.740E-10	1.440E-07	4.978E-01	5.020E-07
171	2.250E-10	4.951E-01	8.000E-10	2.260E-07	4.955E-01	5.610E-07	6.840E-12	4.995E-01	1.970E-11	2.890E-11	4.963E-01	9.890E-11	1.220E-07	4.969E-01	3.020E-07
172	9.320E-09	4.918E-01	2.020E-07	1.630E-06	4.925E-01	1.440E-05	2.420E-10	4.991E-01	3.090E-09	1.160E-09	4.939E-01	2.350E-08	8.660E-07	4.949E-01	7.590E-06
173	1.450E-10	4.992E-01	2.730E-09	1.360E-07	4.993E-01	8.670E-07	5.530E-12	4.999E-01	4.780E-11	1.960E-11	4.994E-01	3.200E-10	7.360E-08	4.995E-01	4.630E-07
174	5.960E-08	2.513E-01	9.980E-07	2.170E-05	2.514E-01	1.700E-04	1.000E-05	2.540E-01	8.820E-05	7.620E-09	2.517E-01	1.180E-07	1.160E-05	2.519E-01	9.070E-05
175	9.320E-09	4.918E-01	2.020E-07	1.630E-06	4.925E-01	1.440E-05	2.420E-10	4.991E-01	3.090E-09	1.160E-09	4.939E-01	2.350E-08	8.660E-07	4.949E-01	7.590E-06
176	3.950E-12	4.997E-01	2.000E-11	1.780E-08	4.997E-01	5.010E-08	1.720E-13	5.000E-01	6.310E-13	5.510E-13	4.998E-01	2.580E-12	9.640E-09	4.998E-01	2.710E-08
177	4.710E-10	4.927E-01	8.160E-09	2.790E-07	4.933E-01	1.970E-06	1.570E-11	4.992E-01	1.550E-10	6.180E-11	4.946E-01	9.710E-10	1.500E-07	4.955E-01	1.050E-06
178	2.720E-04	4.240E-01	2.640E-03	1.190E-01	4.249E-01	4.230E-01	1.980E-09	4.996E-01	1.910E-08	7.480E-06	4.957E-01	4.970E-05	2.990E-07	4.961E-01	1.970E-06
179	2.750E-09	4.905E-01	1.820E-07	6.360E-07	4.913E-01	1.210E-05	8.570E-11	4.990E-01	2.320E-09	3.560E-10	4.929E-01	2.070E-08	3.400E-07	4.942E-01	6.340E-06
180	1.660E-10	4.937E-01	2.560E-09	1.470E-07	4.942E-01	1.050E-06	5.700E-12	4.993E-01	5.740E-11	2.180E-11	4.953E-01	3.120E-10	7.910E-08	4.961E-01	5.660E-07
181	4.710E-10	4.927E-01	8.160E-09	2.790E-07	4.933E-01	1.970E-06	1.570E-11	4.992E-01	1.550E-10	6.180E-11	4.946E-01	9.710E-10	1.500E-07	4.955E-01	1.050E-06
182	6.450E-09	5.651E-01	1.110E-07	1.460E-06	5.661E-01	9.240E-06	1.970E-10	4.994E-01	1.730E-09	8.200E-10	5.682E-01	1.290E-08	7.810E-07	5.698E-01	4.880E-06
183	1.550E-09	4.916E-01	1.530E-08	5.090E-07	4.923E-01	3.170E-06	3.760E-11	4.991E-01	2.790E-10	1.920E-10	4.937E-01	1.810E-09	2.720E-07	4.948E-01	1.690E-06
184	7.920E-09	4.938E-01	1.960E-07	1.490E-06	4.943E-01	1.160E-05	2.110E-10	4.993E-01	2.460E-09	9.950E-10	4.953E-01	2.230E-08	7.940E-07	4.961E-01	6.100E-06
185	1.230E-09	4.917E-01	2.000E-08	4.920E-07	4.924E-01	3.450E-06	3.610E-11	4.991E-01	3.570E-10	1.570E-10	4.938E-01	2.360E-09	2.640E-07	4.949E-01	1.840E-06
186	3.200E-10	4.894E-01	2.080E-08	1.970E-07	4.903E-01	3.920E-06	8.820E-12	4.989E-01	3.540E-10	3.980E-11	4.921E-01	2.280E-09	1.060E-07	4.935E-01	2.090E-06
187	3.530E-09	1.075E-01	3.720E-07	5.540E-07	1.077E-01	2.020E-05	4.930E-11	4.989E-01	4.420E-09	4.310E-10	1.081E-01	4.020E-08	2.940E-07	1.084E-01	1.060E-05
188	9.320E-09	4.918E-01	2.020E-07	1.630E-06	4.925E-01	1.440E-05	2.420E-10	4.991E-01	3.090E-09	1.160E-09	4.939E-01	2.350E-08	8.660E-07	4.949E-01	7.590E-06
189	5.690E-09	4.926E-01	1.090E-07	2.580E-07	4.932E-01	1.650E-06	3.130E-12	4.992E-01	2.570E-11	1.500E-11	4.944E-01	2.160E-10	6.330E-08	4.953E-01	3.400E-07
190	2.120E-10	4.901E-01	1.400E-08	1.510E-07	4.909E-01	3.270E-06	6.140E-12	4.989E-01	2.540E-10	2.710E-11	4.926E-01	1.660E-09	8.100E-08	4.939E-01	1.750E-06
191	8.600E-12	5.007E-01	1.540E-10	2.030E-08	5.006E-01	1.840E-07	3.810E-13	5.001E-01	4.030E-12	1.210E-12	5.005E-01	1.920E-11	1.110E-08	5.004E-01	9.890E-08
192	7.920E-09	4.938E-01	1.960E-07	1.490E-06	4.943E-01	1.160E-05	2.110E-10	4.993E-01	2.460E-09	9.950E-10	4.953E-01	2.230E-08	7.940E-07	4.961E-01	6.100E-06
193	1.550E-09	4.916E-01	1.530E-08	5.090E-07	4.923E-01	3.170E-06	3.760E-11	4.991E-01	2.790E-10	1.920E-10	4.937E-01	1.810E-09	2.720E-07	4.948E-01	1.690E-06
194	1.230E-09	4.917E-01	2.000E-08	4.920E-07	4.924E-01	3.450E-06	3.610E-11	4.991E-01	3.570E-10	1.570E-10	4.938E-01	2.360E-09	2.640E-07	4.949E-01	1.840E-06
195	1.230E-09	4.917E-01	2.000E-08	4.920E-07	4.924E-01	3.450E-06	3.610E-11	4.991E-01	3.570E-10	1.570E-10	4.938E-01	2.360E-09	2.640E-07	4.949E-01	1.840E-06
196	8.600E-12	5.007E-01	1.540E-10	2.030E-08	5.006E-01	1.840E-07	3.810E-13	5.001E-01	4.030E-12	1.210E-12	5.005E-01	1.920E-11	1.110E-08	5.004E-01	9.890E-08
197	1.340E-11	4.978E-01	3.590E-11	4.270E-08	4.980E-01	8.580E-08	5.160E-13	4.998E-01	1.150E-12	1.810E-12	4.983E-01	4.660E-12	2.310E-08	4.986E-01	4.640E-08
198	1.500E-05	2.321E-01	1.960E-04	7.390E-03	2.321E-01	3.990E-02	4.020E-10	4.989E-01	1.070E-08	1.970E-06	2.322E-01	2.320E-05	3.980E-03	2.322E-01	2.170E-02
199	4.710E-10	4.927E-01	8.160E-09	2.790E-07	4.933E-01	1.970E-06	1.570E-11	4.992E-01	1.550E-10	6.180E-11	4.946E-01	9.710E-10	1.500E-07	4.955E-01	1.050E-06
200	4.730E-10	4.968E-01	3.820E-09	3.210E-07	4.971E-01	1.450E-06	1.040E-11	4.997E-01	5.310E-11	5.950E-11	4.976E-01	4.520E-10	1.730E-07	4.980E-01	7.790E-07
201	2.250E-09	4.927E-01	8.770E-08	4.000E-07	4.933E-01	1.790E-06	2.360E-11	4.992E-01	7.610E-11	9.820E-11	4.946E-01	6.180E-10	2.030E-07	4.955E-01	6.600E-07
202	4.680E-10	4.966E-01	1.630E-09	3.580E-07	4.968E-01	6.610E-07	1.310E-11	4.996E-01	2.250E-11	5.870E-11	4.974E-01	1.770E-10	1.930E-07	4.979E-01	3.540E-07
203	4.480E-07	4.846E-01	4.300E-06	1.380E-04	4.853E-01	1.160E-03	4.850E-11	4.990E-01	4.700E-10	5.420E-08	4.868E-01	5.130E-07	7.370E-05	4.879E-01	6.230E-04
204	2.490E-10	4.964E-01	9.990E-10	2.160E-07	4.967E-01	4.480E-07	9.180E-12	4.996E-01	2.260E-11	3.340E-11	4.973E-01	1.220E-10	1.160E-07	4.978E-01	2.410E-07
205	1.270E-11	4.998E-01	8.390E-11	3.590E-08	4.998E-01	1.520E-07	3.980E-13	5.000E-01	2.330E-12	1.550E-12	4.998E-01	9.800E-12	1.930E-08	4.999E-01	8.200E-08
206	5.690E-10	4.942E-01	6.020E-09	3.340E-07	4.947E-01	1.490E-06	1.960E-11	4.994E-01	1.140E-10	7.510E-11	4.957E-01	7.140E-10	1.790E-07	4.964E-01	7.960E-07
207	8.700E-10	4.925E-01	8.360E-09	4.210E-07	4.931E-01	1.870E-06	2.680E-11	4.992E-01	1.530E-10	1.120E-10	4.944E-01	9.860E-10	2.260E-07	4.954E-01	1.000E-06
208	6.300E-09	4.981E-01	2.170E-07	1.510E-06	4.982E-01	1.340E-05	1.840E-10	4.998E-01	1.330E-09	8.220E-10	4.985E-01	2.320E-08	8.010E-07	4.988E-01	7.030E-06

## Sheet: TableS7
Table S7. Posterior probabilities testing for convergence in each site of the WNT10A coding sequence using the PCOC method.
	Aquatic (pinnipeds, cetaceans, manatee, otters)			Aquatic (pinnipeds, cetaceans, manatee)			Fasting lactation			Loss of external ear			Loss of fur
Sites	PCOC	PC	OC	PCOC	PC	OC	PCOC	PC	OC	PCOC	PC	OC	PCOC	PC	OC
1	2.840E-15	4.992E-01	2.660E-13	2.660E-10	4.992E-01	2.000E-09	2.380E-12	4.999E-01	1.750E-11	2.800E-14	4.993E-01	4.750E-13	1.180E-10	4.994E-01	8.840E-10
2	1.210E-14	4.961E-01	1.680E-13	5.130E-10	4.963E-01	1.980E-09	4.570E-12	4.994E-01	1.740E-11	6.220E-14	4.968E-01	3.760E-13	2.270E-10	4.974E-01	8.750E-10
3	4.250E-13	4.933E-01	4.590E-12	2.930E-09	4.936E-01	1.300E-08	2.580E-11	4.990E-01	1.150E-10	7.930E-13	4.944E-01	5.540E-12	1.290E-09	4.955E-01	5.750E-09
4	4.620E-13	4.958E-01	1.890E-12	8.160E-09	4.959E-01	2.930E-08	9.250E-12	4.996E-01	2.670E-11	1.320E-12	4.963E-01	4.360E-12	3.590E-09	4.967E-01	1.300E-08
5	5.000E-15	4.929E-01	1.840E-13	2.790E-10	4.933E-01	2.510E-09	2.440E-12	4.989E-01	2.230E-11	3.170E-14	4.942E-01	4.780E-13	1.220E-10	4.952E-01	1.110E-09
6	2.330E-17	4.975E-01	1.450E-16	2.480E-11	4.977E-01	5.450E-11	2.220E-13	4.996E-01	4.850E-13	7.390E-16	4.980E-01	2.000E-15	1.100E-11	4.983E-01	2.410E-11
7	2.600E-13	4.979E-01	1.630E-12	1.020E-06	4.980E-01	8.290E-07	8.810E-14	4.995E-01	1.440E-13	2.510E-11	4.983E-01	2.420E-11	4.560E-07	4.986E-01	3.670E-07
8	2.330E-17	4.975E-01	1.450E-16	2.480E-11	4.977E-01	5.450E-11	2.220E-13	4.996E-01	4.850E-13	7.390E-16	4.980E-01	2.000E-15	1.100E-11	4.983E-01	2.410E-11
9	1.650E-13	4.952E-01	1.050E-12	1.320E-10	4.955E-01	5.950E-10	3.390E-13	4.993E-01	6.570E-14	1.750E-15	4.961E-01	4.290E-15	1.660E-11	4.968E-01	3.280E-12
10	1.230E-12	4.937E-01	5.260E-12	6.340E-07	4.937E-01	2.850E-06	1.470E-10	4.990E-01	6.420E-10	5.250E-11	4.945E-01	1.470E-09	7.340E-09	4.955E-01	3.220E-08
11	2.780E-14	4.918E-01	1.320E-12	7.570E-10	4.923E-01	6.510E-09	6.680E-12	4.987E-01	5.760E-11	1.250E-13	4.933E-01	2.060E-12	3.330E-10	4.945E-01	2.880E-09
12	4.760E-12	4.909E-01	2.030E-10	1.150E-08	4.914E-01	1.210E-07	9.980E-11	4.986E-01	1.060E-09	5.860E-12	4.925E-01	1.260E-10	5.020E-09	4.939E-01	5.330E-08
13	3.260E-14	4.930E-01	1.050E-12	9.220E-10	4.934E-01	5.190E-09	8.100E-12	4.989E-01	4.490E-11	1.510E-13	4.943E-01	1.640E-12	4.060E-10	4.953E-01	2.290E-09
14	2.270E-17	4.960E-01	5.530E-17	2.690E-11	4.962E-01	3.400E-11	2.420E-13	4.994E-01	3.040E-13	8.020E-16	4.967E-01	1.030E-15	1.200E-11	4.973E-01	1.510E-11
15	2.950E-14	4.937E-01	1.030E-12	9.350E-10	4.941E-01	5.100E-09	8.190E-12	4.990E-01	4.410E-11	1.500E-13	4.948E-01	1.610E-12	4.110E-10	4.958E-01	2.260E-09
16	2.330E-17	4.975E-01	1.450E-16	2.480E-11	4.977E-01	5.450E-11	2.220E-13	4.996E-01	4.850E-13	7.390E-16	4.980E-01	2.000E-15	1.100E-11	4.983E-01	2.410E-11
17	4.290E-15	4.945E-01	2.680E-14	3.200E-10	4.948E-01	8.860E-10	2.850E-12	4.991E-01	7.880E-12	2.840E-14	4.954E-01	1.040E-13	1.420E-10	4.963E-01	3.920E-10
18	2.330E-17	4.975E-01	1.450E-16	2.480E-11	4.977E-01	5.450E-11	2.220E-13	4.996E-01	4.850E-13	7.390E-16	4.980E-01	2.000E-15	1.100E-11	4.983E-01	2.410E-11
19	2.210E-14	5.077E-01	1.050E-12	6.180E-10	5.081E-01	5.180E-09	5.580E-10	5.134E-01	6.010E-09	1.700E-13	5.089E-01	2.290E-12	3.990E-10	4.952E-01	2.290E-09
20	2.330E-17	4.975E-01	1.450E-16	2.480E-11	4.977E-01	5.450E-11	2.220E-13	4.996E-01	4.850E-13	7.390E-16	4.980E-01	2.000E-15	1.100E-11	4.983E-01	2.410E-11
21	4.610E-12	4.955E-01	1.950E-11	1.550E-08	4.958E-01	1.600E-08	1.340E-10	4.993E-01	1.360E-10	6.860E-12	4.963E-01	1.320E-11	6.770E-09	4.970E-01	7.070E-09
22	3.860E-12	4.924E-01	2.180E-10	1.090E-08	4.928E-01	1.290E-07	9.300E-11	4.988E-01	1.130E-09	5.290E-12	4.937E-01	1.340E-10	4.720E-09	4.948E-01	5.670E-08
23	3.600E-18	5.022E-01	1.620E-17	1.080E-11	5.020E-01	8.760E-12	9.580E-14	5.003E-01	7.750E-14	2.780E-16	5.017E-01	2.470E-16	4.780E-12	5.014E-01	3.880E-12
24	2.410E-12	4.913E-01	9.080E-11	9.160E-09	4.917E-01	7.050E-08	8.010E-11	4.986E-01	6.210E-10	3.840E-12	4.928E-01	6.270E-11	4.010E-09	4.941E-01	3.110E-08
25	0.000	0.000	0.000	0.000	0.000	0.000	0.000	0.000	0.000	0.000	0.000	0.000	0.000	0.000	0.000
26	1.510E-07	4.926E-01	1.860E-06	1.110E-08	4.930E-01	1.260E-07	9.550E-11	4.988E-01	1.100E-09	5.440E-12	4.939E-01	1.310E-10	4.840E-09	4.950E-01	5.540E-08
27	7.000E-13	4.908E-01	1.830E-10	4.310E-09	4.913E-01	9.110E-08	3.770E-11	4.986E-01	7.900E-10	1.600E-12	4.924E-01	9.980E-11	1.890E-09	4.938E-01	4.010E-08
28	7.000E-13	4.908E-01	1.830E-10	4.310E-09	4.913E-01	9.110E-08	3.770E-11	4.986E-01	7.900E-10	1.600E-12	4.924E-01	9.980E-11	1.890E-09	4.938E-01	4.010E-08
29	4.760E-12	4.909E-01	2.030E-10	1.150E-08	4.914E-01	1.210E-07	9.980E-11	4.986E-01	1.060E-09	5.860E-12	4.925E-01	1.260E-10	5.020E-09	4.939E-01	5.330E-08
30	4.760E-12	4.909E-01	2.030E-10	1.150E-08	4.914E-01	1.210E-07	9.980E-11	4.986E-01	1.060E-09	5.860E-12	4.925E-01	1.260E-10	5.020E-09	4.939E-01	5.330E-08
31	4.760E-12	4.909E-01	2.030E-10	1.150E-08	4.914E-01	1.210E-07	9.980E-11	4.986E-01	1.060E-09	5.860E-12	4.925E-01	1.260E-10	5.020E-09	4.939E-01	5.330E-08
32	4.760E-12	4.909E-01	2.030E-10	1.150E-08	4.914E-01	1.210E-07	9.980E-11	4.986E-01	1.060E-09	5.860E-12	4.925E-01	1.260E-10	5.020E-09	4.939E-01	5.330E-08
33	2.410E-12	4.913E-01	9.080E-11	9.160E-09	4.917E-01	7.050E-08	8.010E-11	4.986E-01	6.210E-10	3.840E-12	4.928E-01	6.270E-11	4.010E-09	4.941E-01	3.110E-08
34	1.110E-10	4.911E-01	7.390E-10	4.070E-07	4.912E-01	2.850E-06	8.440E-11	4.986E-01	5.820E-10	4.190E-11	4.925E-01	1.250E-09	4.210E-09	4.938E-01	2.920E-08
35	1.640E-09	2.400E-01	8.720E-08	1.060E-08	2.257E-01	1.640E-07	8.810E-09	2.285E-01	1.180E-07	1.210E-11	2.261E-01	2.420E-10	5.510E-09	4.937E-01	6.240E-08
36	1.720E-08	3.660E-01	1.060E-06	6.060E-05	3.664E-01	4.530E-04	4.230E-11	4.993E-01	2.980E-10	2.530E-08	3.673E-01	5.390E-07	2.670E-05	3.684E-01	1.990E-04
37	2.330E-17	4.975E-01	1.450E-16	2.480E-11	4.977E-01	5.450E-11	2.220E-13	4.996E-01	4.850E-13	7.390E-16	4.980E-01	2.000E-15	1.100E-11	4.983E-01	2.410E-11
38	2.780E-14	4.918E-01	1.320E-12	7.570E-10	4.923E-01	6.510E-09	6.680E-12	4.987E-01	5.760E-11	1.250E-13	4.933E-01	2.060E-12	3.330E-10	4.945E-01	2.880E-09
39	4.250E-13	4.933E-01	4.590E-12	2.930E-09	4.936E-01	1.300E-08	2.580E-11	4.990E-01	1.150E-10	7.930E-13	4.944E-01	5.540E-12	1.290E-09	4.955E-01	5.750E-09
40	2.000E-08	3.314E-01	7.340E-07	8.030E-05	3.315E-01	5.770E-04	2.990E-11	4.985E-01	3.810E-10	3.230E-08	3.319E-01	5.080E-07	3.520E-05	3.323E-01	2.540E-04
41	2.330E-17	4.975E-01	1.450E-16	2.480E-11	4.977E-01	5.450E-11	2.220E-13	4.996E-01	4.850E-13	7.390E-16	4.980E-01	2.000E-15	1.100E-11	4.983E-01	2.410E-11
42	5.870E-14	4.921E-01	2.060E-12	1.090E-09	4.926E-01	8.010E-09	9.620E-12	4.988E-01	7.080E-11	2.040E-13	4.935E-01	2.870E-12	4.800E-10	4.947E-01	3.540E-09
43	2.030E-13	4.905E-01	3.140E-12	1.700E-09	4.911E-01	1.160E-08	1.500E-11	4.985E-01	1.030E-10	4.280E-13	4.922E-01	4.270E-12	7.500E-10	4.937E-01	5.130E-09
44	2.930E-12	4.939E-01	1.550E-10	7.600E-09	4.942E-01	7.030E-08	6.670E-11	4.991E-01	6.070E-10	3.560E-12	4.950E-01	8.090E-11	3.340E-09	4.959E-01	3.090E-08
45	4.760E-12	4.909E-01	2.030E-10	1.150E-08	4.914E-01	1.210E-07	9.980E-11	4.986E-01	1.060E-09	5.860E-12	4.925E-01	1.260E-10	5.020E-09	4.939E-01	5.330E-08
46	1.210E-14	4.961E-01	1.680E-13	5.130E-10	4.963E-01	1.980E-09	4.570E-12	4.994E-01	1.740E-11	6.220E-14	4.968E-01	3.760E-13	2.270E-10	4.974E-01	8.750E-10
47	4.760E-12	4.909E-01	2.030E-10	1.150E-08	4.914E-01	1.210E-07	9.980E-11	4.986E-01	1.060E-09	5.860E-12	4.925E-01	1.260E-10	5.020E-09	4.939E-01	5.330E-08
48	2.780E-14	4.918E-01	1.320E-12	7.570E-10	4.923E-01	6.510E-09	6.680E-12	4.987E-01	5.760E-11	1.250E-13	4.933E-01	2.060E-12	3.330E-10	4.945E-01	2.880E-09
49	4.760E-12	4.909E-01	2.030E-10	1.150E-08	4.914E-01	1.210E-07	9.980E-11	4.986E-01	1.060E-09	5.860E-12	4.925E-01	1.260E-10	5.020E-09	4.939E-01	5.330E-08
50	2.330E-17	4.975E-01	1.450E-16	2.480E-11	4.977E-01	5.450E-11	2.220E-13	4.996E-01	4.850E-13	7.390E-16	4.980E-01	2.000E-15	1.100E-11	4.983E-01	2.410E-11
51	1.170E-17	7.410E-01	3.560E-17	3.050E-11	7.413E-01	5.320E-11	2.340E-07	7.466E-01	3.580E-07	5.880E-16	7.421E-01	1.140E-15	1.720E-11	4.968E-01	2.360E-11
52	1.570E-13	4.907E-01	5.430E-12	1.710E-09	4.912E-01	1.470E-08	1.510E-11	4.986E-01	1.300E-10	4.030E-13	4.924E-01	6.500E-12	7.540E-10	4.938E-01	6.510E-09
53	2.330E-17	4.975E-01	1.450E-16	2.480E-11	4.977E-01	5.450E-11	2.220E-13	4.996E-01	4.850E-13	7.390E-16	4.980E-01	2.000E-15	1.100E-11	4.983E-01	2.410E-11
54	3.230E-12	4.931E-01	2.180E-10	9.870E-09	4.934E-01	8.990E-08	8.690E-11	4.989E-01	7.780E-10	4.560E-12	4.943E-01	1.100E-10	4.330E-09	4.953E-01	3.950E-08
55	4.760E-12	4.909E-01	2.030E-10	1.150E-08	4.914E-01	1.210E-07	9.980E-11	4.986E-01	1.060E-09	5.860E-12	4.925E-01	1.260E-10	5.020E-09	4.939E-01	5.330E-08
56	5.870E-14	4.921E-01	2.060E-12	1.090E-09	4.926E-01	8.010E-09	9.620E-12	4.988E-01	7.080E-11	2.040E-13	4.935E-01	2.870E-12	4.800E-10	4.947E-01	3.540E-09
57	2.410E-12	4.913E-01	9.080E-11	9.160E-09	4.917E-01	7.050E-08	8.010E-11	4.986E-01	6.210E-10	3.840E-12	4.928E-01	6.270E-11	4.010E-09	4.941E-01	3.110E-08
58	5.870E-14	4.921E-01	2.060E-12	1.090E-09	4.926E-01	8.010E-09	9.620E-12	4.988E-01	7.080E-11	2.040E-13	4.935E-01	2.870E-12	4.800E-10	4.947E-01	3.540E-09
59	4.180E-14	4.948E-01	6.030E-13	9.510E-10	4.951E-01	3.870E-09	8.390E-12	4.992E-01	3.430E-11	1.500E-13	4.958E-01	1.040E-12	4.190E-10	4.965E-01	1.710E-09
60	3.230E-12	4.931E-01	2.180E-10	9.870E-09	4.934E-01	8.990E-08	8.690E-11	4.989E-01	7.780E-10	4.560E-12	4.943E-01	1.100E-10	4.330E-09	4.953E-01	3.950E-08
61	2.540E-18	4.997E-01	7.650E-17	8.350E-12	4.997E-01	2.980E-11	7.490E-14	4.999E-01	2.640E-13	2.060E-16	4.997E-01	1.060E-15	3.710E-12	4.998E-01	1.320E-11
62	4.760E-12	4.909E-01	2.030E-10	1.150E-08	4.914E-01	1.210E-07	9.980E-11	4.986E-01	1.060E-09	5.860E-12	4.925E-01	1.260E-10	5.020E-09	4.939E-01	5.330E-08
63	4.180E-14	4.948E-01	6.030E-13	9.510E-10	4.951E-01	3.870E-09	8.390E-12	4.992E-01	3.430E-11	1.500E-13	4.958E-01	1.040E-12	4.190E-10	4.965E-01	1.710E-09
64	4.760E-12	4.909E-01	2.030E-10	1.150E-08	4.914E-01	1.210E-07	9.980E-11	4.986E-01	1.060E-09	5.860E-12	4.925E-01	1.260E-10	5.020E-09	4.939E-01	5.330E-08
65	2.330E-17	4.975E-01	1.450E-16	2.480E-11	4.977E-01	5.450E-11	2.220E-13	4.996E-01	4.850E-13	7.390E-16	4.980E-01	2.000E-15	1.100E-11	4.983E-01	2.410E-11
66	1.210E-14	4.961E-01	1.680E-13	5.130E-10	4.963E-01	1.980E-09	4.570E-12	4.994E-01	1.740E-11	6.220E-14	4.968E-01	3.760E-13	2.270E-10	4.974E-01	8.750E-10
67	4.760E-12	4.909E-01	2.030E-10	1.150E-08	4.914E-01	1.210E-07	9.980E-11	4.986E-01	1.060E-09	5.860E-12	4.925E-01	1.260E-10	5.020E-09	4.939E-01	5.330E-08
68	4.250E-13	4.933E-01	4.590E-12	2.930E-09	4.936E-01	1.300E-08	2.580E-11	4.990E-01	1.150E-10	7.930E-13	4.944E-01	5.540E-12	1.290E-09	4.955E-01	5.750E-09
69	1.470E-14	4.885E-01	6.050E-12	4.620E-10	4.891E-01	2.900E-08	2.760E-12	4.983E-01	1.050E-10	6.650E-14	4.905E-01	9.250E-12	2.040E-10	4.922E-01	1.280E-08
70	3.680E-14	3.039E-01	1.760E-12	9.760E-10	3.040E-01	8.650E-09	4.570E-12	4.985E-01	7.670E-11	1.640E-13	3.043E-01	2.750E-12	4.300E-10	3.046E-01	3.830E-09
71	4.290E-15	4.945E-01	2.680E-14	3.200E-10	4.948E-01	8.860E-10	2.850E-12	4.991E-01	7.880E-12	2.840E-14	4.954E-01	1.040E-13	1.420E-10	4.963E-01	3.920E-10
72	2.840E-15	4.991E-01	2.660E-13	2.660E-10	4.992E-01	2.000E-09	2.380E-12	4.999E-01	1.750E-11	2.800E-14	4.993E-01	4.750E-13	1.180E-10	4.994E-01	8.830E-10
73	1.570E-13	4.907E-01	5.450E-12	1.710E-09	4.912E-01	1.480E-08	1.500E-11	4.986E-01	1.310E-10	4.020E-13	4.923E-01	6.520E-12	7.510E-10	4.937E-01	6.530E-09
74	3.220E-12	4.930E-01	2.190E-10	9.840E-09	4.934E-01	9.020E-08	8.650E-11	4.989E-01	7.810E-10	4.550E-12	4.942E-01	1.110E-10	4.320E-09	4.953E-01	3.960E-08
75	2.540E-18	4.997E-01	7.640E-17	8.350E-12	4.997E-01	2.980E-11	7.490E-14	4.999E-01	2.640E-13	2.060E-16	4.997E-01	1.060E-15	3.710E-12	4.998E-01	1.320E-11
76	1.790E-12	5.538E-01	1.170E-10	5.790E-09	5.542E-01	4.910E-08	1.260E-10	4.994E-01	4.250E-10	2.560E-12	5.552E-01	5.940E-11	2.540E-09	5.564E-01	2.160E-08
77	2.770E-14	4.918E-01	1.320E-12	7.550E-10	4.923E-01	6.530E-09	6.660E-12	4.987E-01	5.780E-11	1.240E-13	4.933E-01	2.070E-12	3.320E-10	4.945E-01	2.890E-09
78	4.970E-15	4.929E-01	1.850E-13	2.780E-10	4.933E-01	2.520E-09	2.430E-12	4.989E-01	2.240E-11	3.160E-14	4.941E-01	4.800E-13	1.220E-10	4.952E-01	1.120E-09
79	2.330E-17	4.975E-01	1.440E-16	2.480E-11	4.976E-01	5.440E-11	2.220E-13	4.996E-01	4.840E-13	7.390E-16	4.979E-01	2.000E-15	1.100E-11	4.983E-01	2.410E-11
80	2.030E-13	4.905E-01	3.150E-12	1.700E-09	4.910E-01	1.160E-08	1.500E-11	4.985E-01	1.030E-10	4.270E-13	4.922E-01	4.280E-12	7.490E-10	4.936E-01	5.140E-09
81	3.220E-12	4.930E-01	2.190E-10	9.840E-09	4.934E-01	9.020E-08	8.650E-11	4.989E-01	7.810E-10	4.550E-12	4.942E-01	1.110E-10	4.320E-09	4.953E-01	3.960E-08
82	2.400E-12	4.912E-01	9.120E-11	9.110E-09	4.917E-01	7.080E-08	7.970E-11	4.986E-01	6.240E-10	3.830E-12	4.928E-01	6.300E-11	3.990E-09	4.941E-01	3.120E-08
83	2.400E-12	4.912E-01	9.120E-11	9.110E-09	4.917E-01	7.080E-08	7.970E-11	4.986E-01	6.240E-10	3.830E-12	4.928E-01	6.300E-11	3.990E-09	4.941E-01	3.120E-08
84	4.250E-13	4.932E-01	4.600E-12	2.930E-09	4.936E-01	1.310E-08	2.580E-11	4.989E-01	1.150E-10	7.920E-13	4.944E-01	5.550E-12	1.290E-09	4.954E-01	5.770E-09
85	2.400E-12	4.912E-01	9.120E-11	9.110E-09	4.917E-01	7.080E-08	7.970E-11	4.986E-01	6.240E-10	3.830E-12	4.928E-01	6.300E-11	3.990E-09	4.941E-01	3.120E-08
86	2.920E-12	4.939E-01	1.550E-10	7.580E-09	4.942E-01	7.050E-08	6.660E-11	4.991E-01	6.080E-10	3.550E-12	4.950E-01	8.100E-11	3.330E-09	4.959E-01	3.100E-08
87	4.290E-15	4.944E-01	2.680E-14	3.200E-10	4.947E-01	8.870E-10	2.850E-12	4.991E-01	7.880E-12	2.840E-14	4.954E-01	1.050E-13	1.420E-10	4.963E-01	3.930E-10
88	1.210E-14	4.961E-01	1.680E-13	5.130E-10	4.963E-01	1.980E-09	4.570E-12	4.994E-01	1.740E-11	6.220E-14	4.968E-01	3.760E-13	2.270E-10	4.973E-01	8.740E-10
89	2.920E-12	4.939E-01	1.550E-10	7.580E-09	4.942E-01	7.050E-08	6.660E-11	4.991E-01	6.080E-10	3.550E-12	4.950E-01	8.100E-11	3.330E-09	4.959E-01	3.100E-08
90	4.290E-15	4.944E-01	2.680E-14	3.200E-10	4.947E-01	8.870E-10	2.850E-12	4.991E-01	7.880E-12	2.840E-14	4.954E-01	1.050E-13	1.420E-10	4.963E-01	3.930E-10
91	2.920E-12	4.939E-01	1.550E-10	7.580E-09	4.942E-01	7.050E-08	6.660E-11	4.991E-01	6.080E-10	3.550E-12	4.950E-01	8.100E-11	3.330E-09	4.959E-01	3.100E-08
92	2.400E-12	4.912E-01	9.120E-11	9.110E-09	4.917E-01	7.080E-08	7.970E-11	4.986E-01	6.240E-10	3.830E-12	4.928E-01	6.300E-11	3.990E-09	4.941E-01	3.120E-08
93	2.920E-12	4.939E-01	1.550E-10	7.580E-09	4.942E-01	7.050E-08	6.660E-11	4.991E-01	6.080E-10	3.550E-12	4.950E-01	8.100E-11	3.330E-09	4.959E-01	3.100E-08
94	4.970E-15	4.929E-01	1.850E-13	2.780E-10	4.933E-01	2.520E-09	2.430E-12	4.989E-01	2.240E-11	3.160E-14	4.941E-01	4.800E-13	1.220E-10	4.952E-01	1.120E-09
95	1.570E-13	4.907E-01	5.450E-12	1.710E-09	4.912E-01	1.480E-08	1.500E-11	4.986E-01	1.310E-10	4.020E-13	4.923E-01	6.520E-12	7.510E-10	4.937E-01	6.530E-09
96	2.540E-18	4.997E-01	7.640E-17	8.350E-12	4.997E-01	2.980E-11	7.490E-14	4.999E-01	2.640E-13	2.060E-16	4.997E-01	1.060E-15	3.710E-12	4.998E-01	1.320E-11
97	4.290E-15	4.944E-01	2.680E-14	3.200E-10	4.947E-01	8.870E-10	2.850E-12	4.991E-01	7.880E-12	2.840E-14	4.954E-01	1.050E-13	1.420E-10	4.963E-01	3.930E-10
98	4.970E-15	4.929E-01	1.850E-13	2.780E-10	4.933E-01	2.520E-09	2.430E-12	4.989E-01	2.240E-11	3.160E-14	4.941E-01	4.800E-13	1.220E-10	4.952E-01	1.120E-09
99	4.290E-15	4.944E-01	2.680E-14	3.200E-10	4.947E-01	8.870E-10	2.850E-12	4.991E-01	7.880E-12	2.840E-14	4.954E-01	1.050E-13	1.420E-10	4.963E-01	3.930E-10
100	6.940E-13	4.907E-01	1.830E-10	4.280E-09	4.912E-01	9.130E-08	3.750E-11	4.986E-01	7.930E-10	1.590E-12	4.924E-01	1.000E-10	1.870E-09	4.938E-01	4.020E-08
101	2.770E-14	4.918E-01	1.320E-12	7.550E-10	4.923E-01	6.530E-09	6.660E-12	4.987E-01	5.780E-11	1.240E-13	4.933E-01	2.070E-12	3.320E-10	4.945E-01	2.890E-09
102	2.030E-13	4.905E-01	3.150E-12	1.700E-09	4.910E-01	1.160E-08	1.500E-11	4.985E-01	1.030E-10	4.270E-13	4.922E-01	4.280E-12	7.490E-10	4.936E-01	5.140E-09
103	4.290E-15	4.944E-01	2.680E-14	3.200E-10	4.947E-01	8.870E-10	2.850E-12	4.991E-01	7.880E-12	2.840E-14	4.954E-01	1.050E-13	1.420E-10	4.963E-01	3.930E-10
104	2.770E-14	4.918E-01	1.320E-12	7.550E-10	4.923E-01	6.530E-09	6.660E-12	4.987E-01	5.780E-11	1.240E-13	4.933E-01	2.070E-12	3.320E-10	4.945E-01	2.890E-09
105	1.350E-17	5.008E-01	1.830E-15	1.830E-11	5.008E-01	1.850E-10	1.660E-13	5.001E-01	1.630E-12	7.710E-16	5.007E-01	1.250E-14	8.170E-12	5.005E-01	8.200E-11
106	5.860E-14	4.921E-01	2.060E-12	1.090E-09	4.925E-01	8.030E-09	9.600E-12	4.988E-01	7.100E-11	2.030E-13	4.935E-01	2.880E-12	4.780E-10	4.947E-01	3.550E-09
107	2.540E-18	4.997E-01	7.640E-17	8.350E-12	4.997E-01	2.980E-11	7.490E-14	4.999E-01	2.640E-13	2.060E-16	4.997E-01	1.060E-15	3.710E-12	4.998E-01	1.320E-11
108	4.250E-13	4.932E-01	4.600E-12	2.930E-09	4.936E-01	1.310E-08	2.580E-11	4.989E-01	1.150E-10	7.920E-13	4.944E-01	5.550E-12	1.290E-09	4.954E-01	5.770E-09
109	4.250E-13	4.932E-01	4.600E-12	2.930E-09	4.936E-01	1.310E-08	2.580E-11	4.989E-01	1.150E-10	7.920E-13	4.944E-01	5.550E-12	1.290E-09	4.954E-01	5.770E-09
110	4.720E-12	4.908E-01	2.040E-10	1.140E-08	4.913E-01	1.220E-07	9.910E-11	4.986E-01	1.070E-09	5.820E-12	4.924E-01	1.260E-10	4.990E-09	4.938E-01	5.360E-08
111	1.570E-13	4.907E-01	5.450E-12	1.710E-09	4.912E-01	1.480E-08	1.500E-11	4.986E-01	1.310E-10	4.020E-13	4.923E-01	6.520E-12	7.510E-10	4.937E-01	6.530E-09
112	4.180E-14	4.948E-01	6.050E-13	9.500E-10	4.951E-01	3.890E-09	8.380E-12	4.992E-01	3.440E-11	1.490E-13	4.957E-01	1.050E-12	4.190E-10	4.965E-01	1.720E-09
113	2.770E-14	4.918E-01	1.320E-12	7.550E-10	4.923E-01	6.530E-09	6.660E-12	4.987E-01	5.780E-11	1.240E-13	4.933E-01	2.070E-12	3.320E-10	4.945E-01	2.890E-09
114	5.860E-14	4.921E-01	2.060E-12	1.090E-09	4.925E-01	8.030E-09	9.600E-12	4.988E-01	7.100E-11	2.030E-13	4.935E-01	2.880E-12	4.780E-10	4.947E-01	3.550E-09
115	5.740E-14	4.915E-01	2.310E-12	1.070E-09	4.920E-01	8.910E-09	9.440E-12	4.987E-01	7.890E-11	2.030E-13	4.930E-01	3.230E-12	4.710E-10	4.943E-01	3.940E-09
116	1.510E-12	4.912E-01	2.610E-10	3.690E-09	4.917E-01	1.130E-07	3.160E-11	4.987E-01	9.220E-10	1.770E-12	4.928E-01	1.320E-10	1.630E-09	4.941E-01	4.960E-08
117	3.630E-17	3.610E-01	2.290E-16	3.490E-11	3.610E-01	8.230E-11	1.950E-13	4.996E-01	7.320E-13	1.110E-15	3.610E-01	3.140E-15	1.550E-11	3.610E-01	3.650E-11
118	7.060E-13	4.893E-01	1.680E-10	4.060E-09	4.899E-01	8.540E-08	3.600E-11	4.984E-01	7.410E-10	1.520E-12	4.912E-01	9.220E-11	1.790E-09	4.928E-01	3.760E-08
119	1.570E-13	4.907E-01	5.450E-12	1.710E-09	4.912E-01	1.480E-08	1.500E-11	4.986E-01	1.310E-10	4.020E-13	4.923E-01	6.520E-12	7.510E-10	4.937E-01	6.530E-09
120	4.250E-13	4.932E-01	4.600E-12	2.930E-09	4.936E-01	1.310E-08	2.580E-11	4.989E-01	1.150E-10	7.920E-13	4.944E-01	5.550E-12	1.290E-09	4.954E-01	5.770E-09
121	2.330E-17	4.975E-01	1.440E-16	2.480E-11	4.976E-01	5.440E-11	2.220E-13	4.996E-01	4.840E-13	7.390E-16	4.979E-01	2.000E-15	1.100E-11	4.983E-01	2.410E-11
122	2.920E-12	4.939E-01	1.550E-10	7.580E-09	4.942E-01	7.050E-08	6.660E-11	4.991E-01	6.080E-10	3.550E-12	4.950E-01	8.100E-11	3.330E-09	4.959E-01	3.100E-08
123	6.940E-13	4.907E-01	1.830E-10	4.280E-09	4.912E-01	9.130E-08	3.750E-11	4.986E-01	7.930E-10	1.590E-12	4.924E-01	1.000E-10	1.870E-09	4.938E-01	4.020E-08
124	4.250E-13	4.932E-01	4.600E-12	2.930E-09	4.936E-01	1.310E-08	2.580E-11	4.989E-01	1.150E-10	7.920E-13	4.944E-01	5.550E-12	1.290E-09	4.954E-01	5.770E-09
125	2.770E-14	4.918E-01	1.320E-12	7.550E-10	4.923E-01	6.530E-09	6.660E-12	4.987E-01	5.780E-11	1.240E-13	4.933E-01	2.070E-12	3.320E-10	4.945E-01	2.890E-09
126	1.210E-14	4.961E-01	1.680E-13	5.130E-10	4.963E-01	1.980E-09	4.570E-12	4.994E-01	1.740E-11	6.220E-14	4.968E-01	3.760E-13	2.270E-10	4.973E-01	8.740E-10
127	6.940E-13	4.907E-01	1.830E-10	4.280E-09	4.912E-01	9.130E-08	3.750E-11	4.986E-01	7.930E-10	1.590E-12	4.924E-01	1.000E-10	1.870E-09	4.938E-01	4.020E-08
128	2.770E-14	4.918E-01	1.320E-12	7.550E-10	4.923E-01	6.530E-09	6.660E-12	4.987E-01	5.780E-11	1.240E-13	4.933E-01	2.070E-12	3.320E-10	4.945E-01	2.890E-09
129	1.570E-13	4.907E-01	5.450E-12	1.710E-09	4.912E-01	1.480E-08	1.500E-11	4.986E-01	1.310E-10	4.020E-13	4.923E-01	6.520E-12	7.510E-10	4.937E-01	6.530E-09
130	4.250E-13	4.932E-01	4.600E-12	2.930E-09	4.936E-01	1.310E-08	2.580E-11	4.989E-01	1.150E-10	7.920E-13	4.944E-01	5.550E-12	1.290E-09	4.954E-01	5.770E-09
131	2.400E-12	4.912E-01	9.120E-11	9.110E-09	4.917E-01	7.080E-08	7.970E-11	4.986E-01	6.240E-10	3.830E-12	4.928E-01	6.300E-11	3.990E-09	4.941E-01	3.120E-08
132	9.320E-13	8.983E-02	2.480E-10	5.630E-09	8.979E-02	1.230E-07	6.660E-12	4.980E-01	1.080E-09	2.120E-12	8.969E-02	1.350E-10	2.460E-09	8.958E-02	5.420E-08
133	2.400E-12	4.912E-01	9.120E-11	9.110E-09	4.917E-01	7.080E-08	7.970E-11	4.986E-01	6.240E-10	3.830E-12	4.928E-01	6.300E-11	3.990E-09	4.941E-01	3.120E-08
134	7.060E-13	4.893E-01	1.680E-10	4.060E-09	4.899E-01	8.540E-08	3.600E-11	4.984E-01	7.410E-10	1.520E-12	4.912E-01	9.220E-11	1.790E-09	4.928E-01	3.760E-08
135	2.400E-12	4.912E-01	9.120E-11	9.110E-09	4.917E-01	7.080E-08	7.970E-11	4.986E-01	6.240E-10	3.830E-12	4.928E-01	6.300E-11	3.990E-09	4.941E-01	3.120E-08
136	2.920E-12	4.939E-01	1.550E-10	7.580E-09	4.942E-01	7.050E-08	6.660E-11	4.991E-01	6.080E-10	3.550E-12	4.950E-01	8.100E-11	3.330E-09	4.959E-01	3.100E-08
137	1.120E-12	4.915E-01	7.820E-11	3.640E-09	4.921E-01	4.590E-08	2.830E-11	4.985E-01	3.420E-10	1.510E-12	4.935E-01	4.000E-11	1.600E-09	4.952E-01	2.020E-08
138	2.400E-12	4.912E-01	9.120E-11	9.110E-09	4.917E-01	7.080E-08	7.970E-11	4.986E-01	6.240E-10	3.830E-12	4.928E-01	6.300E-11	3.990E-09	4.941E-01	3.120E-08
139	2.400E-12	4.912E-01	9.120E-11	9.110E-09	4.917E-01	7.080E-08	7.970E-11	4.986E-01	6.240E-10	3.830E-12	4.928E-01	6.300E-11	3.990E-09	4.941E-01	3.120E-08
140	1.210E-14	4.961E-01	1.680E-13	5.130E-10	4.963E-01	1.980E-09	4.570E-12	4.994E-01	1.740E-11	6.220E-14	4.968E-01	3.760E-13	2.270E-10	4.973E-01	8.740E-10
141	3.220E-12	4.930E-01	2.190E-10	9.840E-09	4.934E-01	9.020E-08	8.650E-11	4.989E-01	7.810E-10	4.550E-12	4.942E-01	1.110E-10	4.320E-09	4.953E-01	3.960E-08
142	3.220E-12	4.930E-01	2.190E-10	9.840E-09	4.934E-01	9.020E-08	8.650E-11	4.989E-01	7.810E-10	4.550E-12	4.942E-01	1.110E-10	4.320E-09	4.953E-01	3.960E-08
143	4.970E-15	4.929E-01	1.850E-13	2.780E-10	4.933E-01	2.520E-09	2.430E-12	4.989E-01	2.240E-11	3.160E-14	4.941E-01	4.800E-13	1.220E-10	4.952E-01	1.120E-09
144	2.400E-12	4.912E-01	9.120E-11	9.110E-09	4.917E-01	7.080E-08	7.970E-11	4.986E-01	6.240E-10	3.830E-12	4.928E-01	6.300E-11	3.990E-09	4.941E-01	3.120E-08
145	3.220E-12	4.930E-01	2.190E-10	9.840E-09	4.934E-01	9.020E-08	8.650E-11	4.989E-01	7.810E-10	4.550E-12	4.942E-01	1.110E-10	4.320E-09	4.953E-01	3.960E-08
146	4.250E-13	4.932E-01	4.600E-12	2.930E-09	4.936E-01	1.310E-08	2.580E-11	4.989E-01	1.150E-10	7.920E-13	4.944E-01	5.550E-12	1.290E-09	4.954E-01	5.770E-09
147	5.860E-14	4.921E-01	2.060E-12	1.090E-09	4.925E-01	8.030E-09	9.600E-12	4.988E-01	7.100E-11	2.030E-13	4.935E-01	2.880E-12	4.780E-10	4.947E-01	3.550E-09
148	2.400E-12	4.912E-01	9.120E-11	9.110E-09	4.917E-01	7.080E-08	7.970E-11	4.986E-01	6.240E-10	3.830E-12	4.928E-01	6.300E-11	3.990E-09	4.941E-01	3.120E-08
149	2.540E-18	4.997E-01	7.640E-17	8.350E-12	4.997E-01	2.980E-11	7.490E-14	4.999E-01	2.640E-13	2.060E-16	4.997E-01	1.060E-15	3.710E-12	4.998E-01	1.320E-11
150	2.400E-12	4.912E-01	9.120E-11	9.110E-09	4.917E-01	7.080E-08	7.970E-11	4.986E-01	6.240E-10	3.830E-12	4.928E-01	6.300E-11	3.990E-09	4.941E-01	3.120E-08
151	4.720E-12	4.908E-01	2.040E-10	1.140E-08	4.913E-01	1.220E-07	9.910E-11	4.986E-01	1.070E-09	5.820E-12	4.924E-01	1.260E-10	4.990E-09	4.938E-01	5.360E-08
152	1.210E-14	4.961E-01	1.680E-13	5.130E-10	4.963E-01	1.980E-09	4.570E-12	4.994E-01	1.740E-11	6.220E-14	4.968E-01	3.760E-13	2.270E-10	4.973E-01	8.740E-10
153	5.740E-14	4.915E-01	2.310E-12	1.070E-09	4.920E-01	8.910E-09	9.440E-12	4.987E-01	7.890E-11	2.030E-13	4.930E-01	3.230E-12	4.710E-10	4.943E-01	3.940E-09
154	4.720E-12	4.908E-01	2.040E-10	1.140E-08	4.913E-01	1.220E-07	9.910E-11	4.986E-01	1.070E-09	5.820E-12	4.924E-01	1.260E-10	4.990E-09	4.938E-01	5.360E-08
155	1.430E-09	4.875E-01	1.240E-06	1.300E-07	4.882E-01	2.690E-05	7.290E-13	4.981E-01	1.110E-10	3.460E-12	4.899E-01	3.160E-09	9.210E-11	4.917E-01	1.570E-08
156	2.410E-12	4.913E-01	9.070E-11	9.170E-09	4.917E-01	7.040E-08	8.020E-11	4.986E-01	6.200E-10	3.850E-12	4.928E-01	6.260E-11	4.010E-09	4.941E-01	3.100E-08
157	2.540E-18	4.997E-01	7.640E-17	8.350E-12	4.997E-01	2.980E-11	7.490E-14	4.999E-01	2.640E-13	2.060E-16	4.997E-01	1.060E-15	3.710E-12	4.998E-01	1.320E-11
158	1.210E-14	4.961E-01	1.680E-13	5.130E-10	4.963E-01	1.980E-09	4.570E-12	4.994E-01	1.740E-11	6.220E-14	4.968E-01	3.760E-13	2.270E-10	4.973E-01	8.740E-10
159	2.540E-18	4.997E-01	7.640E-17	8.350E-12	4.997E-01	2.980E-11	7.490E-14	4.999E-01	2.640E-13	2.060E-16	4.997E-01	1.060E-15	3.710E-12	4.998E-01	1.320E-11
160	2.030E-13	4.905E-01	3.150E-12	1.700E-09	4.910E-01	1.160E-08	1.500E-11	4.985E-01	1.030E-10	4.270E-13	4.922E-01	4.280E-12	7.490E-10	4.936E-01	5.140E-09
161	2.320E-12	5.634E-01	8.860E-11	8.760E-09	5.641E-01	6.870E-08	4.720E-08	5.750E-01	3.780E-07	3.690E-12	5.658E-01	6.120E-11	3.830E-09	5.679E-01	3.030E-08
162	2.340E-11	3.430E-01	1.740E-10	1.020E-07	3.430E-01	5.520E-07	4.980E-11	4.988E-01	4.380E-10	3.410E-11	3.430E-01	2.160E-10	4.470E-08	3.431E-01	2.440E-07
163	2.770E-14	4.918E-01	1.320E-12	7.550E-10	4.923E-01	6.530E-09	6.660E-12	4.987E-01	5.780E-11	1.240E-13	4.933E-01	2.070E-12	3.320E-10	4.945E-01	2.890E-09
164	2.770E-14	4.918E-01	1.320E-12	7.550E-10	4.923E-01	6.530E-09	6.660E-12	4.987E-01	5.780E-11	1.240E-13	4.933E-01	2.070E-12	3.320E-10	4.945E-01	2.890E-09
165	1.210E-14	4.961E-01	1.680E-13	5.130E-10	4.963E-01	1.980E-09	4.570E-12	4.994E-01	1.740E-11	6.220E-14	4.968E-01	3.760E-13	2.270E-10	4.973E-01	8.740E-10
166	2.030E-13	4.905E-01	3.150E-12	1.700E-09	4.910E-01	1.160E-08	1.500E-11	4.985E-01	1.030E-10	4.270E-13	4.922E-01	4.280E-12	7.490E-10	4.936E-01	5.140E-09
167	1.570E-13	4.907E-01	5.450E-12	1.710E-09	4.912E-01	1.480E-08	1.500E-11	4.986E-01	1.310E-10	4.020E-13	4.923E-01	6.520E-12	7.510E-10	4.937E-01	6.530E-09
168	1.570E-13	4.907E-01	5.450E-12	1.710E-09	4.912E-01	1.480E-08	1.500E-11	4.986E-01	1.310E-10	4.020E-13	4.923E-01	6.520E-12	7.510E-10	4.937E-01	6.530E-09
169	2.400E-12	4.912E-01	9.120E-11	9.110E-09	4.917E-01	7.080E-08	7.970E-11	4.986E-01	6.240E-10	3.830E-12	4.928E-01	6.300E-11	3.990E-09	4.941E-01	3.120E-08
170	6.940E-13	4.907E-01	1.830E-10	4.280E-09	4.912E-01	9.130E-08	3.750E-11	4.986E-01	7.930E-10	1.590E-12	4.924E-01	1.000E-10	1.870E-09	4.938E-01	4.020E-08
171	2.100E-14	3.938E-01	9.520E-13	6.220E-10	3.940E-01	4.840E-09	2.650E-09	3.973E-01	2.100E-08	9.600E-14	3.945E-01	1.500E-12	2.740E-10	3.951E-01	2.140E-09
172	2.770E-14	4.918E-01	1.320E-12	7.550E-10	4.923E-01	6.530E-09	6.660E-12	4.987E-01	5.780E-11	1.240E-13	4.933E-01	2.070E-12	3.320E-10	4.945E-01	2.890E-09
173	5.740E-14	4.915E-01	2.310E-12	1.070E-09	4.920E-01	8.910E-09	9.440E-12	4.987E-01	7.890E-11	2.030E-13	4.930E-01	3.230E-12	4.710E-10	4.943E-01	3.940E-09
174	4.720E-12	4.908E-01	2.040E-10	1.140E-08	4.913E-01	1.220E-07	9.910E-11	4.986E-01	1.070E-09	5.820E-12	4.924E-01	1.260E-10	4.990E-09	4.938E-01	5.360E-08
175	4.970E-15	4.929E-01	1.850E-13	2.780E-10	4.933E-01	2.520E-09	2.430E-12	4.989E-01	2.240E-11	3.160E-14	4.941E-01	4.800E-13	1.220E-10	4.952E-01	1.120E-09
176	1.820E-14	2.238E-01	3.750E-13	3.910E-10	2.240E-01	2.130E-09	1.570E-11	4.988E-01	4.160E-11	6.790E-14	2.245E-01	6.020E-13	1.730E-10	2.250E-01	9.430E-10
177	4.720E-12	4.908E-01	2.040E-10	1.140E-08	4.913E-01	1.220E-07	9.910E-11	4.986E-01	1.070E-09	5.820E-12	4.924E-01	1.260E-10	4.990E-09	4.938E-01	5.360E-08
178	4.290E-15	4.944E-01	2.680E-14	3.200E-10	4.947E-01	8.870E-10	2.850E-12	4.991E-01	7.880E-12	2.840E-14	4.954E-01	1.050E-13	1.420E-10	4.963E-01	3.930E-10
179	4.720E-12	4.908E-01	2.040E-10	1.140E-08	4.913E-01	1.220E-07	9.910E-11	4.986E-01	1.070E-09	5.820E-12	4.924E-01	1.260E-10	4.990E-09	4.938E-01	5.360E-08
180	1.860E-13	4.896E-01	1.820E-12	1.190E-09	4.902E-01	1.050E-08	9.410E-12	4.984E-01	8.130E-11	3.300E-13	4.914E-01	2.950E-12	5.270E-10	4.929E-01	4.660E-09
181	2.400E-12	4.912E-01	9.120E-11	9.110E-09	4.917E-01	7.080E-08	7.970E-11	4.986E-01	6.240E-10	3.830E-12	4.928E-01	6.300E-11	3.990E-09	4.941E-01	3.120E-08
182	4.720E-12	4.908E-01	2.040E-10	1.140E-08	4.913E-01	1.220E-07	9.910E-11	4.986E-01	1.070E-09	5.820E-12	4.924E-01	1.260E-10	4.990E-09	4.938E-01	5.360E-08
183	4.290E-15	4.944E-01	2.680E-14	3.200E-10	4.947E-01	8.870E-10	2.850E-12	4.991E-01	7.880E-12	2.840E-14	4.954E-01	1.050E-13	1.420E-10	4.963E-01	3.930E-10
184	2.770E-14	4.918E-01	1.320E-12	7.550E-10	4.923E-01	6.530E-09	6.660E-12	4.987E-01	5.780E-11	1.240E-13	4.933E-01	2.070E-12	3.320E-10	4.945E-01	2.890E-09
185	1.210E-14	4.961E-01	1.680E-13	5.130E-10	4.963E-01	1.980E-09	4.570E-12	4.994E-01	1.740E-11	6.220E-14	4.968E-01	3.760E-13	2.270E-10	4.973E-01	8.740E-10
186	5.740E-14	4.915E-01	2.310E-12	1.070E-09	4.920E-01	8.910E-09	9.440E-12	4.987E-01	7.890E-11	2.030E-13	4.930E-01	3.230E-12	4.710E-10	4.943E-01	3.940E-09
187	1.210E-14	4.961E-01	1.680E-13	5.130E-10	4.963E-01	1.980E-09	4.570E-12	4.994E-01	1.740E-11	6.220E-14	4.968E-01	3.760E-13	2.270E-10	4.973E-01	8.740E-10
188	4.720E-12	4.908E-01	2.040E-10	1.140E-08	4.913E-01	1.220E-07	9.910E-11	4.986E-01	1.070E-09	5.820E-12	4.924E-01	1.260E-10	4.990E-09	4.938E-01	5.360E-08
189	4.250E-13	4.932E-01	4.600E-12	2.930E-09	4.936E-01	1.310E-08	2.580E-11	4.989E-01	1.150E-10	7.920E-13	4.944E-01	5.550E-12	1.290E-09	4.954E-01	5.770E-09
190	4.970E-15	4.929E-01	1.850E-13	2.780E-10	4.933E-01	2.520E-09	2.430E-12	4.989E-01	2.240E-11	3.160E-14	4.941E-01	4.800E-13	1.220E-10	4.952E-01	1.120E-09
191	1.210E-14	4.961E-01	1.680E-13	5.130E-10	4.963E-01	1.980E-09	4.570E-12	4.994E-01	1.740E-11	6.220E-14	4.968E-01	3.760E-13	2.270E-10	4.973E-01	8.740E-10
192	3.220E-12	4.930E-01	2.190E-10	9.840E-09	4.934E-01	9.020E-08	8.650E-11	4.989E-01	7.810E-10	4.550E-12	4.942E-01	1.110E-10	4.320E-09	4.953E-01	3.960E-08
193	2.330E-17	4.975E-01	1.440E-16	2.480E-11	4.976E-01	5.440E-11	2.220E-13	4.996E-01	4.840E-13	7.390E-16	4.979E-01	2.000E-15	1.100E-11	4.983E-01	2.410E-11
194	1.570E-13	4.907E-01	5.450E-12	1.710E-09	4.912E-01	1.480E-08	1.500E-11	4.986E-01	1.310E-10	4.020E-13	4.923E-01	6.520E-12	7.510E-10	4.937E-01	6.530E-09
195	4.970E-15	4.929E-01	1.850E-13	2.780E-10	4.933E-01	2.520E-09	2.430E-12	4.989E-01	2.240E-11	3.160E-14	4.941E-01	4.800E-13	1.220E-10	4.952E-01	1.120E-09
196	2.330E-17	4.975E-01	1.440E-16	2.480E-11	4.976E-01	5.440E-11	2.220E-13	4.996E-01	4.840E-13	7.390E-16	4.979E-01	2.000E-15	1.100E-11	4.983E-01	2.410E-11
197	4.620E-12	1.500E-01	1.780E-10	1.660E-08	1.498E-01	1.370E-07	1.470E-11	4.976E-01	1.250E-09	7.280E-12	1.493E-01	1.230E-10	7.270E-09	1.488E-01	6.050E-08
198	3.590E-08	7.485E-01	9.780E-07	6.490E-05	7.488E-01	5.960E-04	1.030E-10	4.985E-01	1.040E-09	3.380E-08	7.497E-01	6.070E-07	2.830E-05	7.507E-01	2.630E-04
199	1.630E-17	4.994E-01	5.280E-17	2.840E-11	4.994E-01	2.280E-11	2.540E-13	4.999E-01	2.030E-13	8.050E-16	4.995E-01	7.610E-16	1.260E-11	4.996E-01	1.010E-11
200	3.640E-17	3.609E-01	2.290E-16	3.490E-11	3.609E-01	8.230E-11	1.950E-13	4.996E-01	7.320E-13	1.110E-15	3.609E-01	3.140E-15	1.550E-11	3.609E-01	3.650E-11
201	2.400E-12	4.912E-01	9.120E-11	9.110E-09	4.917E-01	7.080E-08	7.970E-11	4.986E-01	6.240E-10	3.830E-12	4.928E-01	6.300E-11	3.990E-09	4.941E-01	3.120E-08
202	4.570E-11	4.907E-01	6.660E-10	4.100E-07	4.911E-01	1.850E-06	2.590E-11	4.988E-01	1.140E-10	1.010E-10	4.920E-01	7.980E-10	1.810E-07	4.932E-01	8.160E-07
203	3.640E-17	3.609E-01	2.290E-16	3.490E-11	3.610E-01	8.230E-11	1.950E-13	4.996E-01	7.320E-13	1.110E-15	3.610E-01	3.140E-15	1.550E-11	3.610E-01	3.650E-11
204	1.210E-14	4.961E-01	1.680E-13	5.130E-10	4.963E-01	1.980E-09	4.570E-12	4.994E-01	1.740E-11	6.220E-14	4.968E-01	3.760E-13	2.270E-10	4.973E-01	8.740E-10
205	4.720E-12	4.908E-01	2.040E-10	1.140E-08	4.913E-01	1.220E-07	9.910E-11	4.986E-01	1.070E-09	5.820E-12	4.924E-01	1.260E-10	4.990E-09	4.938E-01	5.360E-08
206	4.290E-15	4.944E-01	2.680E-14	3.200E-10	4.947E-01	8.870E-10	2.850E-12	4.991E-01	7.880E-12	2.840E-14	4.954E-01	1.050E-13	1.420E-10	4.963E-01	3.930E-10
207	2.030E-13	4.905E-01	3.150E-12	1.700E-09	4.910E-01	1.160E-08	1.500E-11	4.985E-01	1.030E-10	4.270E-13	4.922E-01	4.280E-12	7.490E-10	4.936E-01	5.140E-09
208	4.250E-13	4.932E-01	4.600E-12	2.930E-09	4.936E-01	1.310E-08	2.580E-11	4.989E-01	1.150E-10	7.920E-13	4.944E-01	5.550E-12	1.290E-09	4.954E-01	5.770E-09
209	1.350E-17	5.008E-01	1.830E-15	1.830E-11	5.008E-01	1.850E-10	1.660E-13	5.001E-01	1.630E-12	7.710E-16	5.007E-01	1.250E-14	8.170E-12	5.005E-01	8.200E-11
210	1.570E-13	4.907E-01	5.450E-12	1.710E-09	4.912E-01	1.480E-08	1.500E-11	4.986E-01	1.310E-10	4.020E-13	4.923E-01	6.520E-12	7.510E-10	4.937E-01	6.530E-09
211	1.350E-17	5.008E-01	1.830E-15	1.830E-11	5.008E-01	1.850E-10	1.660E-13	5.001E-01	1.630E-12	7.710E-16	5.007E-01	1.250E-14	8.170E-12	5.005E-01	8.200E-11
212	1.210E-14	4.961E-01	1.680E-13	5.130E-10	4.963E-01	1.980E-09	4.570E-12	4.994E-01	1.740E-11	6.220E-14	4.968E-01	3.760E-13	2.270E-10	4.973E-01	8.740E-10
213	1.210E-14	4.961E-01	1.680E-13	5.130E-10	4.963E-01	1.980E-09	4.570E-12	4.994E-01	1.740E-11	6.220E-14	4.968E-01	3.760E-13	2.270E-10	4.973E-01	8.740E-10
214	2.540E-18	4.997E-01	7.640E-17	8.350E-12	4.997E-01	2.980E-11	7.490E-14	4.999E-01	2.640E-13	2.060E-16	4.997E-01	1.060E-15	3.710E-12	4.998E-01	1.320E-11
215	4.250E-13	4.932E-01	4.600E-12	2.930E-09	4.936E-01	1.310E-08	2.580E-11	4.989E-01	1.150E-10	7.920E-13	4.944E-01	5.550E-12	1.290E-09	4.954E-01	5.770E-09
216	2.330E-17	4.975E-01	1.440E-16	2.480E-11	4.976E-01	5.440E-11	2.220E-13	4.996E-01	4.840E-13	7.390E-16	4.979E-01	2.000E-15	1.100E-11	4.983E-01	2.410E-11
217	2.030E-13	4.905E-01	3.150E-12	1.700E-09	4.910E-01	1.160E-08	1.500E-11	4.985E-01	1.030E-10	4.270E-13	4.922E-01	4.280E-12	7.490E-10	4.936E-01	5.140E-09
218	3.220E-12	4.930E-01	2.190E-10	9.840E-09	4.934E-01	9.020E-08	8.650E-11	4.989E-01	7.810E-10	4.550E-12	4.942E-01	1.110E-10	4.320E-09	4.953E-01	3.960E-08
219	1.210E-14	4.961E-01	1.680E-13	5.130E-10	4.963E-01	1.980E-09	4.570E-12	4.994E-01	1.740E-11	6.220E-14	4.968E-01	3.760E-13	2.270E-10	4.973E-01	8.740E-10
220	6.940E-13	4.907E-01	1.830E-10	4.280E-09	4.912E-01	9.130E-08	3.750E-11	4.986E-01	7.930E-10	1.590E-12	4.924E-01	1.000E-10	1.870E-09	4.938E-01	4.020E-08
221	1.210E-14	4.961E-01	1.680E-13	5.130E-10	4.963E-01	1.980E-09	4.570E-12	4.994E-01	1.740E-11	6.220E-14	4.968E-01	3.760E-13	2.270E-10	4.973E-01	8.740E-10
222	1.570E-13	4.907E-01	5.450E-12	1.710E-09	4.912E-01	1.480E-08	1.500E-11	4.986E-01	1.310E-10	4.020E-13	4.923E-01	6.520E-12	7.510E-10	4.937E-01	6.530E-09
223	2.770E-14	4.918E-01	1.320E-12	7.550E-10	4.923E-01	6.530E-09	6.660E-12	4.987E-01	5.780E-11	1.240E-13	4.933E-01	2.070E-12	3.320E-10	4.945E-01	2.890E-09
224	6.940E-13	4.907E-01	1.830E-10	4.280E-09	4.912E-01	9.130E-08	3.750E-11	4.986E-01	7.930E-10	1.590E-12	4.924E-01	1.000E-10	1.870E-09	4.938E-01	4.020E-08
225	4.250E-13	4.932E-01	4.600E-12	2.930E-09	4.936E-01	1.310E-08	2.580E-11	4.989E-01	1.150E-10	7.920E-13	4.944E-01	5.550E-12	1.290E-09	4.954E-01	5.770E-09
226	5.740E-14	4.915E-01	2.310E-12	1.070E-09	4.920E-01	8.910E-09	9.440E-12	4.987E-01	7.890E-11	2.030E-13	4.930E-01	3.230E-12	4.710E-10	4.943E-01	3.940E-09
227	2.030E-13	4.905E-01	3.150E-12	1.700E-09	4.910E-01	1.160E-08	1.500E-11	4.985E-01	1.030E-10	4.270E-13	4.922E-01	4.280E-12	7.490E-10	4.936E-01	5.140E-09
228	6.940E-13	4.907E-01	1.830E-10	4.280E-09	4.912E-01	9.130E-08	3.750E-11	4.986E-01	7.930E-10	1.590E-12	4.924E-01	1.000E-10	1.870E-09	4.938E-01	4.020E-08
229	4.720E-12	4.908E-01	2.040E-10	1.140E-08	4.913E-01	1.220E-07	9.910E-11	4.986E-01	1.070E-09	5.820E-12	4.924E-01	1.260E-10	4.990E-09	4.938E-01	5.360E-08
230	2.030E-13	4.905E-01	3.150E-12	1.700E-09	4.910E-01	1.160E-08	1.500E-11	4.985E-01	1.030E-10	4.270E-13	4.922E-01	4.280E-12	7.490E-10	4.936E-01	5.140E-09
231	4.250E-13	4.932E-01	4.600E-12	2.930E-09	4.936E-01	1.310E-08	2.580E-11	4.989E-01	1.150E-10	7.920E-13	4.944E-01	5.550E-12	1.290E-09	4.954E-01	5.770E-09
232	2.770E-14	4.918E-01	1.320E-12	7.550E-10	4.923E-01	6.530E-09	6.660E-12	4.987E-01	5.780E-11	1.240E-13	4.933E-01	2.070E-12	3.320E-10	4.945E-01	2.890E-09
233	1.570E-13	4.907E-01	5.450E-12	1.710E-09	4.912E-01	1.480E-08	1.500E-11	4.986E-01	1.310E-10	4.020E-13	4.923E-01	6.520E-12	7.510E-10	4.937E-01	6.530E-09
234	2.330E-17	4.975E-01	1.440E-16	2.480E-11	4.976E-01	5.440E-11	2.220E-13	4.996E-01	4.840E-13	7.390E-16	4.979E-01	2.000E-15	1.100E-11	4.983E-01	2.410E-11
235	4.970E-15	4.929E-01	1.850E-13	2.780E-10	4.933E-01	2.520E-09	2.430E-12	4.989E-01	2.240E-11	3.160E-14	4.941E-01	4.800E-13	1.220E-10	4.952E-01	1.120E-09
236	1.740E-12	4.860E-01	3.790E-10	4.950E-08	4.866E-01	1.860E-06	2.540E-12	4.983E-01	9.480E-11	7.690E-12	4.880E-01	5.930E-10	2.180E-08	4.897E-01	8.210E-07
237	2.030E-13	4.905E-01	3.150E-12	1.700E-09	4.910E-01	1.160E-08	1.500E-11	4.985E-01	1.030E-10	4.270E-13	4.922E-01	4.280E-12	7.490E-10	4.936E-01	5.140E-09
238	2.920E-12	4.939E-01	1.550E-10	7.580E-09	4.942E-01	7.050E-08	6.660E-11	4.991E-01	6.080E-10	3.550E-12	4.950E-01	8.100E-11	3.330E-09	4.959E-01	3.100E-08
239	4.970E-15	4.929E-01	1.850E-13	2.780E-10	4.933E-01	2.520E-09	2.430E-12	4.989E-01	2.240E-11	3.160E-14	4.941E-01	4.800E-13	1.220E-10	4.952E-01	1.120E-09
240	2.400E-12	4.912E-01	9.120E-11	9.110E-09	4.917E-01	7.080E-08	7.970E-11	4.986E-01	6.240E-10	3.830E-12	4.928E-01	6.300E-11	3.990E-09	4.941E-01	3.120E-08
241	2.770E-14	4.918E-01	1.320E-12	7.550E-10	4.923E-01	6.530E-09	6.660E-12	4.987E-01	5.780E-11	1.240E-13	4.933E-01	2.070E-12	3.320E-10	4.945E-01	2.890E-09
242	2.840E-15	4.991E-01	2.660E-13	2.660E-10	4.992E-01	2.000E-09	2.380E-12	4.999E-01	1.750E-11	2.800E-14	4.993E-01	4.750E-13	1.180E-10	4.994E-01	8.830E-10
243	2.770E-14	4.918E-01	1.320E-12	7.550E-10	4.923E-01	6.530E-09	6.660E-12	4.987E-01	5.780E-11	1.240E-13	4.933E-01	2.070E-12	3.320E-10	4.945E-01	2.890E-09
244	4.720E-12	4.908E-01	2.040E-10	1.140E-08	4.913E-01	1.220E-07	9.910E-11	4.986E-01	1.070E-09	5.820E-12	4.924E-01	1.260E-10	4.990E-09	4.938E-01	5.360E-08
245	4.970E-15	4.929E-01	1.850E-13	2.780E-10	4.933E-01	2.520E-09	2.430E-12	4.989E-01	2.240E-11	3.160E-14	4.941E-01	4.800E-13	1.220E-10	4.952E-01	1.120E-09
246	5.860E-14	4.921E-01	2.060E-12	1.090E-09	4.925E-01	8.030E-09	9.600E-12	4.988E-01	7.100E-11	2.030E-13	4.935E-01	2.880E-12	4.780E-10	4.947E-01	3.550E-09
247	5.860E-14	4.921E-01	2.060E-12	1.090E-09	4.925E-01	8.030E-09	9.600E-12	4.988E-01	7.100E-11	2.030E-13	4.935E-01	2.880E-12	4.780E-10	4.947E-01	3.550E-09
248	2.770E-14	4.918E-01	1.320E-12	7.550E-10	4.923E-01	6.530E-09	6.660E-12	4.987E-01	5.780E-11	1.240E-13	4.933E-01	2.070E-12	3.320E-10	4.945E-01	2.890E-09
249	3.220E-12	4.930E-01	2.190E-10	9.840E-09	4.934E-01	9.020E-08	8.650E-11	4.989E-01	7.810E-10	4.550E-12	4.942E-01	1.110E-10	4.320E-09	4.953E-01	3.960E-08
250	1.210E-14	4.961E-01	1.680E-13	5.130E-10	4.963E-01	1.980E-09	4.570E-12	4.994E-01	1.740E-11	6.220E-14	4.968E-01	3.760E-13	2.270E-10	4.973E-01	8.740E-10
251	2.770E-14	4.918E-01	1.320E-12	7.550E-10	4.923E-01	6.530E-09	6.660E-12	4.987E-01	5.780E-11	1.240E-13	4.933E-01	2.070E-12	3.320E-10	4.945E-01	2.890E-09
252	4.290E-15	4.944E-01	2.680E-14	3.200E-10	4.947E-01	8.870E-10	2.850E-12	4.991E-01	7.880E-12	2.840E-14	4.954E-01	1.050E-13	1.420E-10	4.963E-01	3.930E-10
253	2.400E-12	4.912E-01	9.120E-11	9.110E-09	4.917E-01	7.080E-08	7.970E-11	4.986E-01	6.240E-10	3.830E-12	4.928E-01	6.300E-11	3.990E-09	4.941E-01	3.120E-08
254	3.220E-12	4.930E-01	2.190E-10	9.840E-09	4.934E-01	9.020E-08	8.650E-11	4.989E-01	7.810E-10	4.550E-12	4.942E-01	1.110E-10	4.320E-09	4.953E-01	3.960E-08
255	2.840E-15	4.991E-01	2.660E-13	2.660E-10	4.992E-01	2.000E-09	2.380E-12	4.999E-01	1.750E-11	2.800E-14	4.993E-01	4.750E-13	1.180E-10	4.994E-01	8.830E-10
256	1.570E-13	4.907E-01	5.450E-12	1.710E-09	4.912E-01	1.480E-08	1.500E-11	4.986E-01	1.310E-10	4.020E-13	4.923E-01	6.520E-12	7.510E-10	4.937E-01	6.530E-09
257	5.860E-14	4.921E-01	2.060E-12	1.090E-09	4.925E-01	8.030E-09	9.600E-12	4.988E-01	7.100E-11	2.030E-13	4.935E-01	2.880E-12	4.780E-10	4.947E-01	3.550E-09
258	2.840E-15	4.991E-01	2.660E-13	2.660E-10	4.992E-01	2.000E-09	2.380E-12	4.999E-01	1.750E-11	2.800E-14	4.993E-01	4.750E-13	1.180E-10	4.994E-01	8.830E-10
259	2.770E-14	4.918E-01	1.320E-12	7.550E-10	4.923E-01	6.530E-09	6.660E-12	4.987E-01	5.780E-11	1.240E-13	4.933E-01	2.070E-12	3.320E-10	4.945E-01	2.890E-09
260	2.770E-14	4.918E-01	1.320E-12	7.550E-10	4.923E-01	6.530E-09	6.660E-12	4.987E-01	5.780E-11	1.240E-13	4.933E-01	2.070E-12	3.320E-10	4.945E-01	2.890E-09
261	5.740E-14	4.915E-01	2.310E-12	1.070E-09	4.920E-01	8.910E-09	9.440E-12	4.987E-01	7.890E-11	2.030E-13	4.930E-01	3.230E-12	4.710E-10	4.943E-01	3.940E-09
262	2.540E-18	4.997E-01	7.640E-17	8.350E-12	4.997E-01	2.980E-11	7.490E-14	4.999E-01	2.640E-13	2.060E-16	4.997E-01	1.060E-15	3.710E-12	4.998E-01	1.320E-11
263	5.740E-14	4.915E-01	2.310E-12	1.070E-09	4.920E-01	8.910E-09	9.440E-12	4.987E-01	7.890E-11	2.030E-13	4.930E-01	3.230E-12	4.710E-10	4.943E-01	3.940E-09
264	2.540E-18	4.997E-01	7.640E-17	8.350E-12	4.997E-01	2.980E-11	7.490E-14	4.999E-01	2.640E-13	2.060E-16	4.997E-01	1.060E-15	3.710E-12	4.998E-01	1.320E-11
265	4.970E-15	4.929E-01	1.850E-13	2.780E-10	4.933E-01	2.520E-09	2.430E-12	4.989E-01	2.240E-11	3.160E-14	4.941E-01	4.800E-13	1.220E-10	4.952E-01	1.120E-09
266	1.210E-14	4.961E-01	1.680E-13	5.130E-10	4.963E-01	1.980E-09	4.570E-12	4.994E-01	1.740E-11	6.220E-14	4.968E-01	3.760E-13	2.270E-10	4.973E-01	8.740E-10
267	4.180E-14	4.948E-01	6.050E-13	9.500E-10	4.951E-01	3.890E-09	8.380E-12	4.992E-01	3.440E-11	1.490E-13	4.957E-01	1.050E-12	4.190E-10	4.965E-01	1.720E-09
268	4.250E-13	4.932E-01	4.600E-12	2.930E-09	4.936E-01	1.310E-08	2.580E-11	4.989E-01	1.150E-10	7.920E-13	4.944E-01	5.550E-12	1.290E-09	4.954E-01	5.770E-09
269	1.210E-14	4.961E-01	1.680E-13	5.130E-10	4.963E-01	1.980E-09	4.570E-12	4.994E-01	1.740E-11	6.220E-14	4.968E-01	3.760E-13	2.270E-10	4.973E-01	8.740E-10
270	4.250E-13	4.932E-01	4.600E-12	2.930E-09	4.936E-01	1.310E-08	2.580E-11	4.989E-01	1.150E-10	7.920E-13	4.944E-01	5.550E-12	1.290E-09	4.954E-01	5.770E-09
271	2.540E-18	4.997E-01	7.640E-17	8.350E-12	4.997E-01	2.980E-11	7.490E-14	4.999E-01	2.640E-13	2.060E-16	4.997E-01	1.060E-15	3.710E-12	4.998E-01	1.320E-11
272	4.290E-15	4.944E-01	2.680E-14	3.200E-10	4.947E-01	8.870E-10	2.850E-12	4.991E-01	7.880E-12	2.840E-14	4.954E-01	1.050E-13	1.420E-10	4.963E-01	3.930E-10
273	4.720E-12	4.908E-01	2.040E-10	1.140E-08	4.913E-01	1.220E-07	9.910E-11	4.986E-01	1.070E-09	5.820E-12	4.924E-01	1.260E-10	4.990E-09	4.938E-01	5.360E-08
274	5.740E-14	4.915E-01	2.310E-12	1.070E-09	4.920E-01	8.910E-09	9.440E-12	4.987E-01	7.890E-11	2.030E-13	4.930E-01	3.230E-12	4.710E-10	4.943E-01	3.940E-09
275	4.180E-14	4.948E-01	6.050E-13	9.500E-10	4.951E-01	3.890E-09	8.380E-12	4.992E-01	3.440E-11	1.490E-13	4.957E-01	1.050E-12	4.190E-10	4.965E-01	1.720E-09
276	2.540E-18	4.997E-01	7.640E-17	8.350E-12	4.997E-01	2.980E-11	7.490E-14	4.999E-01	2.640E-13	2.060E-16	4.997E-01	1.060E-15	3.710E-12	4.998E-01	1.320E-11
277	1.350E-17	5.008E-01	1.830E-15	1.830E-11	5.008E-01	1.850E-10	1.660E-13	5.001E-01	1.630E-12	7.710E-16	5.007E-01	1.250E-14	8.170E-12	5.005E-01	8.200E-11
278	4.290E-15	4.944E-01	2.680E-14	3.200E-10	4.947E-01	8.870E-10	2.850E-12	4.991E-01	7.880E-12	2.840E-14	4.954E-01	1.050E-13	1.420E-10	4.963E-01	3.930E-10
279	3.220E-12	4.930E-01	2.190E-10	9.840E-09	4.934E-01	9.020E-08	8.650E-11	4.989E-01	7.810E-10	4.550E-12	4.942E-01	1.110E-10	4.320E-09	4.953E-01	3.960E-08
280	4.180E-14	4.948E-01	6.050E-13	9.500E-10	4.951E-01	3.890E-09	8.380E-12	4.992E-01	3.440E-11	1.490E-13	4.957E-01	1.050E-12	4.190E-10	4.965E-01	1.720E-09
281	2.330E-17	4.975E-01	1.440E-16	2.480E-11	4.976E-01	5.440E-11	2.220E-13	4.996E-01	4.840E-13	7.390E-16	4.979E-01	2.000E-15	1.100E-11	4.983E-01	2.410E-11
282	1.570E-13	4.907E-01	5.450E-12	1.710E-09	4.912E-01	1.480E-08	1.500E-11	4.986E-01	1.310E-10	4.020E-13	4.923E-01	6.520E-12	7.510E-10	4.937E-01	6.530E-09
283	6.940E-13	4.907E-01	1.830E-10	4.280E-09	4.912E-01	9.130E-08	3.750E-11	4.986E-01	7.930E-10	1.590E-12	4.924E-01	1.000E-10	1.870E-09	4.938E-01	4.020E-08
284	2.770E-14	4.918E-01	1.320E-12	7.550E-10	4.923E-01	6.530E-09	6.660E-12	4.987E-01	5.780E-11	1.240E-13	4.933E-01	2.070E-12	3.320E-10	4.945E-01	2.890E-09
285	3.180E-12	4.910E-01	8.770E-11	9.890E-09	4.915E-01	6.750E-08	8.570E-11	4.986E-01	5.700E-10	4.430E-12	4.926E-01	5.980E-11	4.330E-09	4.939E-01	2.980E-08
286	3.220E-12	4.930E-01	2.190E-10	9.840E-09	4.934E-01	9.020E-08	8.650E-11	4.989E-01	7.810E-10	4.550E-12	4.942E-01	1.110E-10	4.320E-09	4.953E-01	3.960E-08
287	1.210E-14	4.961E-01	1.680E-13	5.130E-10	4.963E-01	1.980E-09	4.570E-12	4.994E-01	1.740E-11	6.220E-14	4.968E-01	3.760E-13	2.270E-10	4.973E-01	8.740E-10
288	2.400E-12	4.912E-01	9.120E-11	9.110E-09	4.917E-01	7.080E-08	7.970E-11	4.986E-01	6.240E-10	3.830E-12	4.928E-01	6.300E-11	3.990E-09	4.941E-01	3.120E-08
289	4.720E-12	4.908E-01	2.040E-10	1.140E-08	4.913E-01	1.220E-07	9.910E-11	4.986E-01	1.070E-09	5.820E-12	4.924E-01	1.260E-10	4.990E-09	4.938E-01	5.360E-08
290	4.720E-12	4.908E-01	2.040E-10	1.140E-08	4.913E-01	1.220E-07	9.910E-11	4.986E-01	1.070E-09	5.820E-12	4.924E-01	1.260E-10	4.990E-09	4.938E-01	5.360E-08
291	2.770E-14	4.918E-01	1.320E-12	7.550E-10	4.923E-01	6.530E-09	6.660E-12	4.987E-01	5.780E-11	1.240E-13	4.933E-01	2.070E-12	3.320E-10	4.945E-01	2.890E-09
292	3.350E-13	4.925E-01	4.690E-12	3.000E-09	4.929E-01	1.290E-08	2.620E-11	4.988E-01	1.110E-10	7.390E-13	4.939E-01	5.610E-12	1.320E-09	4.950E-01	5.720E-09
293	2.770E-14	4.918E-01	1.320E-12	7.550E-10	4.923E-01	6.530E-09	6.660E-12	4.987E-01	5.780E-11	1.240E-13	4.933E-01	2.070E-12	3.320E-10	4.945E-01	2.890E-09
294	6.940E-13	4.907E-01	1.830E-10	4.280E-09	4.912E-01	9.130E-08	3.750E-11	4.986E-01	7.930E-10	1.590E-12	4.924E-01	1.000E-10	1.870E-09	4.938E-01	4.020E-08
295	4.970E-15	4.929E-01	1.850E-13	2.780E-10	4.933E-01	2.520E-09	2.430E-12	4.989E-01	2.240E-11	3.160E-14	4.941E-01	4.800E-13	1.220E-10	4.952E-01	1.120E-09
296	2.100E-14	3.939E-01	9.510E-13	6.220E-10	3.941E-01	4.830E-09	8.330E-12	4.987E-01	4.280E-11	9.590E-14	3.946E-01	1.500E-12	2.740E-10	3.952E-01	2.140E-09
297	2.400E-12	4.912E-01	9.120E-11	9.110E-09	4.917E-01	7.080E-08	7.970E-11	4.986E-01	6.240E-10	3.830E-12	4.928E-01	6.300E-11	3.990E-09	4.941E-01	3.120E-08
298	1.620E-10	6.002E-01	9.000E-10	1.130E-09	4.964E-01	2.290E-09	9.960E-12	4.994E-01	2.020E-11	1.830E-13	4.969E-01	5.260E-13	4.980E-10	4.974E-01	1.010E-09
299	4.720E-12	4.908E-01	2.040E-10	1.140E-08	4.913E-01	1.220E-07	9.910E-11	4.986E-01	1.070E-09	5.820E-12	4.924E-01	1.260E-10	4.990E-09	4.938E-01	5.360E-08
300	2.920E-12	4.939E-01	1.550E-10	7.580E-09	4.942E-01	7.050E-08	6.660E-11	4.991E-01	6.080E-10	3.550E-12	4.950E-01	8.100E-11	3.330E-09	4.959E-01	3.100E-08
301	2.770E-14	4.918E-01	1.320E-12	7.550E-10	4.923E-01	6.530E-09	6.660E-12	4.987E-01	5.780E-11	1.240E-13	4.933E-01	2.070E-12	3.320E-10	4.945E-01	2.890E-09
302	9.170E-18	6.899E-01	5.260E-17	1.200E-11	6.903E-01	2.270E-11	2.540E-13	4.999E-01	2.020E-13	3.100E-16	6.909E-01	7.590E-16	5.340E-12	6.918E-01	1.010E-11
303	5.000E-15	4.929E-01	1.840E-13	2.790E-10	4.933E-01	2.510E-09	2.440E-12	4.989E-01	2.230E-11	3.170E-14	4.942E-01	4.780E-13	1.220E-10	4.952E-01	1.110E-09
304	5.870E-14	4.921E-01	2.060E-12	1.090E-09	4.926E-01	8.010E-09	9.620E-12	4.988E-01	7.080E-11	2.040E-13	4.935E-01	2.870E-12	4.800E-10	4.947E-01	3.540E-09
305	2.620E-10	3.953E-01	1.030E-08	9.650E-06	3.956E-01	5.640E-05	8.320E-12	4.987E-01	4.280E-11	1.260E-09	3.961E-01	1.640E-08	4.260E-06	3.967E-01	2.500E-05
306	5.870E-14	4.921E-01	2.060E-12	1.090E-09	4.926E-01	8.010E-09	9.620E-12	4.988E-01	7.080E-11	2.040E-13	4.935E-01	2.870E-12	4.800E-10	4.947E-01	3.540E-09
307	3.460E-12	4.956E-01	5.910E-11	9.320E-08	4.958E-01	4.730E-07	4.370E-12	4.995E-01	1.930E-11	1.180E-11	4.962E-01	9.690E-11	4.120E-08	4.966E-01	2.090E-07
308	1.210E-14	4.961E-01	1.680E-13	5.130E-10	4.963E-01	1.980E-09	4.570E-12	4.994E-01	1.740E-11	6.220E-14	4.968E-01	3.760E-13	2.270E-10	4.974E-01	8.750E-10
309	4.290E-15	4.945E-01	2.680E-14	3.200E-10	4.948E-01	8.860E-10	2.850E-12	4.991E-01	7.880E-12	2.840E-14	4.954E-01	1.040E-13	1.420E-10	4.963E-01	3.920E-10
310	4.760E-12	4.909E-01	2.030E-10	1.150E-08	4.914E-01	1.210E-07	9.980E-11	4.986E-01	1.060E-09	5.860E-12	4.925E-01	1.260E-10	5.020E-09	4.939E-01	5.330E-08
311	1.570E-13	4.907E-01	5.430E-12	1.710E-09	4.912E-01	1.470E-08	1.510E-11	4.986E-01	1.300E-10	4.030E-13	4.924E-01	6.500E-12	7.540E-10	4.938E-01	6.510E-09
312	9.030E-18	5.424E-01	4.090E-17	1.220E-11	5.423E-01	2.270E-11	9.840E-08	5.420E-01	1.490E-07	3.140E-16	5.423E-01	7.360E-16	1.250E-11	4.970E-01	1.010E-11
313	1.210E-14	4.961E-01	1.680E-13	5.130E-10	4.963E-01	1.980E-09	4.570E-12	4.994E-01	1.740E-11	6.220E-14	4.968E-01	3.760E-13	2.270E-10	4.974E-01	8.750E-10
314	1.330E-15	5.041E-01	9.320E-16	4.330E-09	5.039E-01	7.640E-10	2.720E-13	5.006E-01	3.900E-14	1.150E-13	5.034E-01	1.800E-14	1.910E-09	5.028E-01	3.390E-10
315	1.910E-08	3.335E-01	6.860E-07	7.660E-05	3.336E-01	5.390E-04	5.590E-11	4.982E-01	8.370E-10	3.090E-08	3.340E-01	4.740E-07	3.360E-05	3.345E-01	2.380E-04
316	1.210E-14	4.961E-01	1.680E-13	5.130E-10	4.963E-01	1.980E-09	4.570E-12	4.994E-01	1.740E-11	6.220E-14	4.968E-01	3.760E-13	2.270E-10	4.974E-01	8.750E-10
317	1.390E-07	3.848E-01	5.000E-06	7.200E-04	3.849E-01	4.160E-03	5.980E-12	4.987E-01	9.090E-11	2.530E-07	3.849E-01	3.480E-06	3.150E-04	3.850E-01	1.840E-03
318	2.330E-17	4.975E-01	1.450E-16	2.480E-11	4.977E-01	5.450E-11	2.220E-13	4.996E-01	4.850E-13	7.390E-16	4.980E-01	2.000E-15	1.100E-11	4.983E-01	2.410E-11
319	4.250E-13	4.933E-01	4.590E-12	2.930E-09	4.936E-01	1.300E-08	2.580E-11	4.990E-01	1.150E-10	7.930E-13	4.944E-01	5.540E-12	1.290E-09	4.955E-01	5.750E-09
320	2.330E-17	4.975E-01	1.450E-16	2.480E-11	4.977E-01	5.450E-11	2.220E-13	4.996E-01	4.850E-13	7.390E-16	4.980E-01	2.000E-15	1.100E-11	4.983E-01	2.410E-11
321	1.940E-08	3.343E-01	7.040E-07	7.810E-05	3.344E-01	5.520E-04	5.630E-11	4.982E-01	8.330E-10	3.150E-08	3.348E-01	4.870E-07	3.420E-05	3.353E-01	2.440E-04
322	2.330E-17	4.975E-01	1.450E-16	2.480E-11	4.977E-01	5.450E-11	2.220E-13	4.996E-01	4.850E-13	7.390E-16	4.980E-01	2.000E-15	1.100E-11	4.983E-01	2.410E-11
323	2.130E-10	3.254E-01	1.680E-09	9.180E-06	3.253E-01	3.390E-05	1.960E-12	4.989E-01	3.570E-11	1.040E-09	3.252E-01	5.140E-09	4.050E-06	3.251E-01	1.500E-05
324	3.610E-05	4.482E-01	2.410E-04	1.660E-03	4.480E-01	4.460E-03	9.300E-11	4.987E-01	7.080E-10	5.920E-07	4.478E-01	2.380E-06	5.400E-04	4.475E-01	8.550E-04
325	2.330E-17	4.975E-01	1.450E-16	2.480E-11	4.977E-01	5.450E-11	2.220E-13	4.996E-01	4.850E-13	7.390E-16	4.980E-01	2.000E-15	1.100E-11	4.983E-01	2.410E-11
326	1.210E-14	4.961E-01	1.680E-13	5.130E-10	4.963E-01	1.980E-09	4.570E-12	4.994E-01	1.740E-11	6.220E-14	4.968E-01	3.760E-13	2.270E-10	4.974E-01	8.750E-10
327	5.630E-12	3.269E-01	1.800E-11	3.000E-11	3.269E-01	8.970E-11	5.430E-07	3.273E-01	1.550E-06	9.620E-16	3.270E-01	3.430E-15	1.330E-11	3.271E-01	3.970E-11
328	2.780E-14	4.918E-01	1.320E-12	7.570E-10	4.923E-01	6.510E-09	6.680E-12	4.987E-01	5.760E-11	1.250E-13	4.933E-01	2.060E-12	3.330E-10	4.945E-01	2.880E-09
329	2.780E-14	4.918E-01	1.320E-12	7.570E-10	4.923E-01	6.510E-09	6.680E-12	4.987E-01	5.760E-11	1.250E-13	4.933E-01	2.060E-12	3.330E-10	4.945E-01	2.880E-09
330	2.780E-14	4.918E-01	1.320E-12	7.570E-10	4.923E-01	6.510E-09	6.680E-12	4.987E-01	5.760E-11	1.250E-13	4.933E-01	2.060E-12	3.330E-10	4.945E-01	2.880E-09
331	2.410E-12	4.913E-01	9.080E-11	9.160E-09	4.917E-01	7.050E-08	8.010E-11	4.986E-01	6.210E-10	3.840E-12	4.928E-01	6.270E-11	4.010E-09	4.941E-01	3.110E-08
332	4.330E-09	3.571E-01	4.070E-08	3.620E-05	3.572E-01	1.250E-04	9.520E-12	4.992E-01	4.610E-11	8.760E-09	3.576E-01	5.000E-08	1.600E-05	3.580E-01	5.540E-05
333	1.220E-10	3.355E-01	1.130E-09	1.510E-04	3.356E-01	5.980E-04	4.820E-13	4.992E-01	2.990E-12	4.380E-09	3.358E-01	2.030E-08	6.710E-05	3.360E-01	2.650E-04
334	2.180E-12	4.885E-01	1.330E-10	6.760E-09	4.892E-01	9.710E-08	5.840E-11	4.982E-01	8.150E-10	2.990E-12	4.906E-01	8.660E-11	2.960E-09	4.923E-01	4.280E-08
335	2.030E-13	4.905E-01	3.140E-12	1.700E-09	4.911E-01	1.160E-08	1.500E-11	4.985E-01	1.030E-10	4.280E-13	4.922E-01	4.270E-12	7.500E-10	4.937E-01	5.130E-09
336	4.760E-12	4.909E-01	2.030E-10	1.150E-08	4.914E-01	1.210E-07	9.980E-11	4.986E-01	1.060E-09	5.860E-12	4.925E-01	1.260E-10	5.020E-09	4.939E-01	5.330E-08
337	3.230E-12	4.931E-01	2.180E-10	9.870E-09	4.934E-01	8.990E-08	8.690E-11	4.989E-01	7.780E-10	4.560E-12	4.943E-01	1.100E-10	4.330E-09	4.953E-01	3.950E-08
338	7.070E-13	4.894E-01	1.680E-10	4.070E-09	4.899E-01	8.530E-08	3.610E-11	4.984E-01	7.390E-10	1.520E-12	4.912E-01	9.210E-11	1.790E-09	4.929E-01	3.750E-08
339	7.000E-13	4.908E-01	1.830E-10	4.310E-09	4.913E-01	9.110E-08	3.770E-11	4.986E-01	7.900E-10	1.600E-12	4.924E-01	9.980E-11	1.890E-09	4.938E-01	4.010E-08
340	1.570E-13	4.907E-01	5.430E-12	1.710E-09	4.912E-01	1.470E-08	1.510E-11	4.986E-01	1.300E-10	4.030E-13	4.924E-01	6.500E-12	7.540E-10	4.938E-01	6.510E-09
341	5.760E-14	4.916E-01	2.300E-12	1.070E-09	4.920E-01	8.880E-09	9.470E-12	4.987E-01	7.860E-11	2.030E-13	4.931E-01	3.220E-12	4.730E-10	4.943E-01	3.930E-09
342	4.250E-13	4.933E-01	4.590E-12	2.930E-09	4.936E-01	1.300E-08	2.580E-11	4.990E-01	1.150E-10	7.930E-13	4.944E-01	5.540E-12	1.290E-09	4.955E-01	5.750E-09
343	2.330E-17	4.975E-01	1.450E-16	2.480E-11	4.977E-01	5.450E-11	2.220E-13	4.996E-01	4.850E-13	7.390E-16	4.980E-01	2.000E-15	1.100E-11	4.983E-01	2.410E-11
344	2.030E-13	4.905E-01	3.140E-12	1.700E-09	4.911E-01	1.160E-08	1.500E-11	4.985E-01	1.030E-10	4.280E-13	4.922E-01	4.270E-12	7.500E-10	4.937E-01	5.130E-09
345	6.940E-13	4.907E-01	1.830E-10	4.280E-09	4.912E-01	9.130E-08	3.750E-11	4.986E-01	7.930E-10	1.590E-12	4.924E-01	1.000E-10	1.870E-09	4.938E-01	4.020E-08
346	2.540E-18	4.997E-01	7.640E-17	8.350E-12	4.997E-01	2.980E-11	7.490E-14	4.999E-01	2.640E-13	2.060E-16	4.997E-01	1.060E-15	3.710E-12	4.998E-01	1.320E-11
347	1.570E-13	4.907E-01	5.450E-12	1.710E-09	4.912E-01	1.480E-08	1.500E-11	4.986E-01	1.310E-10	4.020E-13	4.923E-01	6.520E-12	7.510E-10	4.937E-01	6.530E-09
348	2.890E-13	4.913E-01	5.600E-12	7.300E-09	4.918E-01	4.100E-08	8.390E-12	4.987E-01	4.220E-11	1.120E-12	4.928E-01	9.470E-12	3.230E-09	4.941E-01	1.810E-08
349	3.970E-12	4.886E-01	1.610E-10	3.400E-08	4.892E-01	4.550E-07	1.110E-11	4.983E-01	1.660E-10	8.350E-12	4.906E-01	1.940E-10	1.500E-08	4.923E-01	2.010E-07
350	2.330E-17	4.975E-01	1.440E-16	2.480E-11	4.976E-01	5.440E-11	2.220E-13	4.996E-01	4.840E-13	7.390E-16	4.979E-01	2.000E-15	1.100E-11	4.983E-01	2.410E-11
351	2.770E-14	4.918E-01	1.320E-12	7.550E-10	4.923E-01	6.530E-09	6.660E-12	4.987E-01	5.780E-11	1.240E-13	4.933E-01	2.070E-12	3.320E-10	4.945E-01	2.890E-09
352	4.720E-12	4.908E-01	2.040E-10	1.140E-08	4.913E-01	1.220E-07	9.910E-11	4.986E-01	1.070E-09	5.820E-12	4.924E-01	1.260E-10	4.990E-09	4.938E-01	5.360E-08
353	2.030E-13	4.905E-01	3.150E-12	1.700E-09	4.910E-01	1.160E-08	1.500E-11	4.985E-01	1.030E-10	4.270E-13	4.922E-01	4.280E-12	7.490E-10	4.936E-01	5.140E-09
354	4.250E-13	4.932E-01	4.600E-12	2.930E-09	4.936E-01	1.310E-08	2.580E-11	4.989E-01	1.150E-10	7.920E-13	4.944E-01	5.550E-12	1.290E-09	4.954E-01	5.770E-09
355	2.400E-12	4.912E-01	9.120E-11	9.110E-09	4.917E-01	7.080E-08	7.970E-11	4.986E-01	6.240E-10	3.830E-12	4.928E-01	6.300E-11	3.990E-09	4.941E-01	3.120E-08
356	1.210E-14	4.961E-01	1.680E-13	5.130E-10	4.963E-01	1.980E-09	4.570E-12	4.994E-01	1.740E-11	6.220E-14	4.968E-01	3.760E-13	2.270E-10	4.973E-01	8.740E-10
357	4.180E-14	4.948E-01	6.050E-13	9.500E-10	4.951E-01	3.890E-09	8.380E-12	4.992E-01	3.440E-11	1.490E-13	4.957E-01	1.050E-12	4.190E-10	4.965E-01	1.720E-09
358	3.220E-12	4.930E-01	2.190E-10	9.840E-09	4.934E-01	9.020E-08	8.650E-11	4.989E-01	7.810E-10	4.550E-12	4.942E-01	1.110E-10	4.320E-09	4.953E-01	3.960E-08
359	1.210E-14	4.961E-01	1.680E-13	5.130E-10	4.963E-01	1.980E-09	4.570E-12	4.994E-01	1.740E-11	6.220E-14	4.968E-01	3.760E-13	2.270E-10	4.973E-01	8.740E-10
360	2.770E-14	4.918E-01	1.320E-12	7.550E-10	4.923E-01	6.530E-09	6.660E-12	4.987E-01	5.780E-11	1.240E-13	4.933E-01	2.070E-12	3.320E-10	4.945E-01	2.890E-09
361	4.720E-12	4.908E-01	2.040E-10	1.140E-08	4.913E-01	1.220E-07	9.910E-11	4.986E-01	1.070E-09	5.820E-12	4.924E-01	1.260E-10	4.990E-09	4.938E-01	5.360E-08
362	2.540E-18	4.997E-01	7.640E-17	8.350E-12	4.997E-01	2.980E-11	7.490E-14	4.999E-01	2.640E-13	2.060E-16	4.997E-01	1.060E-15	3.710E-12	4.998E-01	1.320E-11
363	5.860E-14	4.921E-01	2.060E-12	1.090E-09	4.925E-01	8.030E-09	9.600E-12	4.988E-01	7.100E-11	2.030E-13	4.935E-01	2.880E-12	4.780E-10	4.947E-01	3.550E-09
364	5.740E-14	4.915E-01	2.310E-12	1.070E-09	4.920E-01	8.910E-09	9.440E-12	4.987E-01	7.890E-11	2.030E-13	4.930E-01	3.230E-12	4.710E-10	4.943E-01	3.940E-09
365	4.250E-13	4.932E-01	4.600E-12	2.930E-09	4.936E-01	1.310E-08	2.580E-11	4.989E-01	1.150E-10	7.920E-13	4.944E-01	5.550E-12	1.290E-09	4.954E-01	5.770E-09
366	4.250E-13	4.932E-01	4.600E-12	2.930E-09	4.936E-01	1.310E-08	2.580E-11	4.989E-01	1.150E-10	7.920E-13	4.944E-01	5.550E-12	1.290E-09	4.954E-01	5.770E-09
367	1.330E-06	5.288E-01	1.720E-04	3.660E-05	5.293E-01	1.690E-03	5.830E-11	4.982E-01	8.160E-10	1.010E-08	5.307E-01	8.940E-07	8.100E-06	5.323E-01	1.480E-04
368	1.210E-14	4.961E-01	1.680E-13	5.130E-10	4.963E-01	1.980E-09	4.570E-12	4.994E-01	1.740E-11	6.220E-14	4.968E-01	3.760E-13	2.270E-10	4.973E-01	8.740E-10
369	2.330E-17	4.975E-01	1.440E-16	2.480E-11	4.976E-01	5.440E-11	2.220E-13	4.996E-01	4.840E-13	7.390E-16	4.979E-01	2.000E-15	1.100E-11	4.983E-01	2.410E-11
370	2.030E-13	4.905E-01	3.150E-12	1.700E-09	4.910E-01	1.160E-08	1.500E-11	4.985E-01	1.030E-10	4.270E-13	4.922E-01	4.280E-12	7.490E-10	4.936E-01	5.140E-09
371	1.300E-14	4.964E-01	2.160E-13	4.810E-10	4.966E-01	2.290E-09	4.280E-12	4.994E-01	2.010E-11	6.060E-14	4.971E-01	4.580E-13	2.130E-10	4.976E-01	1.010E-09
372	2.540E-18	4.997E-01	7.640E-17	8.350E-12	4.997E-01	2.980E-11	7.490E-14	4.999E-01	2.640E-13	2.060E-16	4.997E-01	1.060E-15	3.710E-12	4.998E-01	1.320E-11
373	1.210E-14	4.961E-01	1.680E-13	5.130E-10	4.963E-01	1.980E-09	4.570E-12	4.994E-01	1.740E-11	6.220E-14	4.968E-01	3.760E-13	2.270E-10	4.973E-01	8.740E-10
374	4.370E-13	3.562E-01	4.220E-12	3.350E-09	3.564E-01	1.270E-08	2.620E-11	4.991E-01	1.120E-10	8.590E-13	3.567E-01	5.170E-12	1.480E-09	3.571E-01	5.590E-09
375	2.840E-15	4.991E-01	2.660E-13	2.660E-10	4.992E-01	2.000E-09	2.380E-12	4.999E-01	1.750E-11	2.800E-14	4.993E-01	4.750E-13	1.180E-10	4.994E-01	8.830E-10
376	2.540E-18	4.997E-01	7.640E-17	8.350E-12	4.997E-01	2.980E-11	7.490E-14	4.999E-01	2.640E-13	2.060E-16	4.997E-01	1.060E-15	3.710E-12	4.998E-01	1.320E-11
377	2.540E-18	4.997E-01	7.640E-17	8.350E-12	4.997E-01	2.980E-11	7.490E-14	4.999E-01	2.640E-13	2.060E-16	4.997E-01	1.060E-15	3.710E-12	4.998E-01	1.320E-11
378	1.210E-14	4.961E-01	1.680E-13	5.130E-10	4.963E-01	1.980E-09	4.570E-12	4.994E-01	1.740E-11	6.220E-14	4.968E-01	3.760E-13	2.270E-10	4.973E-01	8.740E-10
379	2.770E-14	4.918E-01	1.320E-12	7.550E-10	4.923E-01	6.530E-09	6.660E-12	4.987E-01	5.780E-11	1.240E-13	4.933E-01	2.070E-12	3.320E-10	4.945E-01	2.890E-09
380	1.210E-14	4.961E-01	1.680E-13	5.130E-10	4.963E-01	1.980E-09	4.570E-12	4.994E-01	1.740E-11	6.220E-14	4.968E-01	3.760E-13	2.270E-10	4.973E-01	8.740E-10
381	4.970E-15	4.929E-01	1.850E-13	2.780E-10	4.933E-01	2.520E-09	2.430E-12	4.989E-01	2.240E-11	3.160E-14	4.941E-01	4.800E-13	1.220E-10	4.952E-01	1.120E-09
382	5.860E-14	4.921E-01	2.060E-12	1.090E-09	4.925E-01	8.030E-09	9.600E-12	4.988E-01	7.100E-11	2.030E-13	4.935E-01	2.880E-12	4.780E-10	4.947E-01	3.550E-09
383	2.920E-12	4.939E-01	1.550E-10	7.580E-09	4.942E-01	7.050E-08	6.660E-11	4.991E-01	6.080E-10	3.550E-12	4.950E-01	8.100E-11	3.330E-09	4.959E-01	3.100E-08
384	4.720E-12	4.908E-01	2.040E-10	1.140E-08	4.913E-01	1.220E-07	9.910E-11	4.986E-01	1.070E-09	5.820E-12	4.924E-01	1.260E-10	4.990E-09	4.938E-01	5.360E-08
385	2.770E-14	4.918E-01	1.320E-12	7.550E-10	4.923E-01	6.530E-09	6.660E-12	4.987E-01	5.780E-11	1.240E-13	4.933E-01	2.070E-12	3.320E-10	4.945E-01	2.890E-09
386	4.290E-15	4.944E-01	2.680E-14	3.200E-10	4.947E-01	8.870E-10	2.850E-12	4.991E-01	7.880E-12	2.840E-14	4.954E-01	1.050E-13	1.420E-10	4.963E-01	3.930E-10
387	4.180E-14	4.948E-01	6.050E-13	9.500E-10	4.951E-01	3.890E-09	8.380E-12	4.992E-01	3.440E-11	1.490E-13	4.957E-01	1.050E-12	4.190E-10	4.965E-01	1.720E-09
388	2.770E-14	4.918E-01	1.320E-12	7.550E-10	4.923E-01	6.530E-09	6.660E-12	4.987E-01	5.780E-11	1.240E-13	4.933E-01	2.070E-12	3.320E-10	4.945E-01	2.890E-09
389	4.250E-13	4.932E-01	4.600E-12	2.930E-09	4.936E-01	1.310E-08	2.580E-11	4.989E-01	1.150E-10	7.920E-13	4.944E-01	5.550E-12	1.290E-09	4.954E-01	5.770E-09
390	1.570E-13	4.907E-01	5.450E-12	1.710E-09	4.912E-01	1.480E-08	1.500E-11	4.986E-01	1.310E-10	4.020E-13	4.923E-01	6.520E-12	7.510E-10	4.937E-01	6.530E-09
391	2.770E-14	4.918E-01	1.320E-12	7.550E-10	4.923E-01	6.530E-09	6.660E-12	4.987E-01	5.780E-11	1.240E-13	4.933E-01	2.070E-12	3.320E-10	4.945E-01	2.890E-09
392	2.540E-18	4.997E-01	7.640E-17	8.350E-12	4.997E-01	2.980E-11	7.490E-14	4.999E-01	2.640E-13	2.060E-16	4.997E-01	1.060E-15	3.710E-12	4.998E-01	1.320E-11
393	4.970E-15	4.929E-01	1.850E-13	2.780E-10	4.933E-01	2.520E-09	2.430E-12	4.989E-01	2.240E-11	3.160E-14	4.941E-01	4.800E-13	1.220E-10	4.952E-01	1.120E-09
394	2.540E-18	4.997E-01	7.640E-17	8.350E-12	4.997E-01	2.980E-11	7.490E-14	4.999E-01	2.640E-13	2.060E-16	4.997E-01	1.060E-15	3.710E-12	4.998E-01	1.320E-11
395	2.770E-14	4.918E-01	1.320E-12	7.550E-10	4.923E-01	6.530E-09	6.660E-12	4.987E-01	5.780E-11	1.240E-13	4.933E-01	2.070E-12	3.320E-10	4.945E-01	2.890E-09
396	6.940E-13	4.907E-01	1.830E-10	4.280E-09	4.912E-01	9.130E-08	3.750E-11	4.986E-01	7.930E-10	1.590E-12	4.924E-01	1.000E-10	1.870E-09	4.938E-01	4.020E-08
397	4.970E-15	4.929E-01	1.850E-13	2.780E-10	4.933E-01	2.520E-09	2.430E-12	4.989E-01	2.240E-11	3.160E-14	4.941E-01	4.800E-13	1.220E-10	4.952E-01	1.120E-09
398	1.350E-17	5.008E-01	1.830E-15	1.830E-11	5.008E-01	1.850E-10	1.660E-13	5.001E-01	1.630E-12	7.710E-16	5.007E-01	1.250E-14	8.170E-12	5.005E-01	8.200E-11
399	2.540E-18	4.997E-01	7.640E-17	8.350E-12	4.997E-01	2.980E-11	7.490E-14	4.999E-01	2.640E-13	2.060E-16	4.997E-01	1.060E-15	3.710E-12	4.998E-01	1.320E-11
400	2.540E-18	4.997E-01	7.640E-17	8.350E-12	4.997E-01	2.980E-11	7.490E-14	4.999E-01	2.640E-13	2.060E-16	4.997E-01	1.060E-15	3.710E-12	4.998E-01	1.320E-11
401	6.940E-13	4.907E-01	1.830E-10	4.280E-09	4.912E-01	9.130E-08	3.750E-11	4.986E-01	7.930E-10	1.590E-12	4.924E-01	1.000E-10	1.870E-09	4.938E-01	4.020E-08
402	3.220E-12	4.930E-01	2.190E-10	9.840E-09	4.934E-01	9.020E-08	8.650E-11	4.989E-01	7.810E-10	4.550E-12	4.942E-01	1.110E-10	4.320E-09	4.953E-01	3.960E-08
403	3.220E-12	4.930E-01	2.190E-10	9.840E-09	4.934E-01	9.020E-08	8.650E-11	4.989E-01	7.810E-10	4.550E-12	4.942E-01	1.110E-10	4.320E-09	4.953E-01	3.960E-08
404	2.540E-18	4.997E-01	7.640E-17	8.350E-12	4.997E-01	2.980E-11	7.490E-14	4.999E-01	2.640E-13	2.060E-16	4.997E-01	1.060E-15	3.710E-12	4.998E-01	1.320E-11
405	1.570E-13	4.907E-01	5.450E-12	1.710E-09	4.912E-01	1.480E-08	1.500E-11	4.986E-01	1.310E-10	4.020E-13	4.923E-01	6.520E-12	7.510E-10	4.937E-01	6.530E-09
406	1.570E-13	4.907E-01	5.450E-12	1.710E-09	4.912E-01	1.480E-08	1.500E-11	4.986E-01	1.310E-10	4.020E-13	4.923E-01	6.520E-12	7.510E-10	4.937E-01	6.530E-09
407	2.540E-18	4.997E-01	7.640E-17	8.350E-12	4.997E-01	2.980E-11	7.490E-14	4.999E-01	2.640E-13	2.060E-16	4.997E-01	1.060E-15	3.710E-12	4.998E-01	1.320E-11
408	2.770E-14	4.918E-01	1.320E-12	7.550E-10	4.923E-01	6.530E-09	6.660E-12	4.987E-01	5.780E-11	1.240E-13	4.933E-01	2.070E-12	3.320E-10	4.945E-01	2.890E-09
409	2.920E-12	4.939E-01	1.550E-10	7.580E-09	4.942E-01	7.050E-08	6.660E-11	4.991E-01	6.080E-10	3.550E-12	4.950E-01	8.100E-11	3.330E-09	4.959E-01	3.100E-08
410	4.180E-14	4.948E-01	6.050E-13	9.500E-10	4.951E-01	3.890E-09	8.380E-12	4.992E-01	3.440E-11	1.490E-13	4.957E-01	1.050E-12	4.190E-10	4.965E-01	1.720E-09
411	1.570E-13	4.907E-01	5.450E-12	1.710E-09	4.912E-01	1.480E-08	1.500E-11	4.986E-01	1.310E-10	4.020E-13	4.923E-01	6.520E-12	7.510E-10	4.937E-01	6.530E-09
412	1.350E-17	5.008E-01	1.830E-15	1.830E-11	5.008E-01	1.850E-10	1.660E-13	5.001E-01	1.630E-12	7.710E-16	5.007E-01	1.250E-14	8.170E-12	5.005E-01	8.200E-11
413	3.220E-12	4.930E-01	2.190E-10	9.840E-09	4.934E-01	9.020E-08	8.650E-11	4.989E-01	7.810E-10	4.550E-12	4.942E-01	1.110E-10	4.320E-09	4.953E-01	3.960E-08
414	4.250E-13	4.932E-01	4.600E-12	2.930E-09	4.936E-01	1.310E-08	2.580E-11	4.989E-01	1.150E-10	7.920E-13	4.944E-01	5.550E-12	1.290E-09	4.954E-01	5.770E-09
415	3.220E-12	4.930E-01	2.190E-10	9.840E-09	4.934E-01	9.020E-08	8.650E-11	4.989E-01	7.810E-10	4.550E-12	4.942E-01	1.110E-10	4.320E-09	4.953E-01	3.960E-08
416	2.540E-18	4.997E-01	7.640E-17	8.350E-12	4.997E-01	2.980E-11	7.490E-14	4.999E-01	2.640E-13	2.060E-16	4.997E-01	1.060E-15	3.710E-12	4.998E-01	1.320E-11
417	5.740E-14	4.915E-01	2.310E-12	1.070E-09	4.920E-01	8.910E-09	9.440E-12	4.987E-01	7.890E-11	2.030E-13	4.930E-01	3.230E-12	4.710E-10	4.943E-01	3.940E-09
